# Supplementary material for: Unravelling the Influence of Chlorogenic Acid on the Antioxidant Phytochemistry of Avocado (Persea americana Mill.) Fruit Peel
Source: Antioxidants (Basel). 2024 Apr 12;13(4):456. doi: 10.3390/antiox13040456 (PMC11047442; doi:10.3390/antiox13040456)
Supplement: Supplementary file 1 [file antioxidants-13-00456-s001.zip]

Archive with 1 entries (1 files):
- antioxidants-2925004-supplementary.xlsx
