# Supplementary material for: Unravelling the Influence of Chlorogenic Acid on the Antioxidant Phytochemistry of Avocado (Persea americana Mill.) Fruit Peel
Source: Antioxidants (Basel). 2024 Apr 12;13(4):456. doi: 10.3390/antiox13040456 (PMC11047442; doi:10.3390/antiox13040456)
Supplement: Supplementary file 1 [file antioxidants-13-00456-s001.zip › antioxidants-2925004-supplementary.xlsx]

## Sheet: Conc
																													File name	CC_CUT_230217_1	CC_CUT_230217_2	CC_CUT_230217_3	CC_CUT_230217_4
																													ID	1	2	3	4 (Fraction 8)
																													Conc*	mg/L	mg/L	mg/L	mg/L		* semi-quant versus rutin
Average Rt(min)	Average Mz	Tentative ID	Total score	Databases	Formula	Ontology	InChIKey	SMILES	Structure rank 2	Total score	Databases	Formula	Ontology	InChIKey	SMILES	Structure rank 3	Total score	Databases	Formula	Ontology	InChIKey	SMILES	Structure rank 4	Total score	Databases	Formula	Spectrum reference file name	MS1 isotopic spectrum	MS/MS spectrum						Conc. is in 1 ml MeOH used to reconstitute extracts
3.139	204.089	Unknown			C8H15NO5																						CC_CUT_230217_2	204.08916:1347 205.09251:143 206.09587:0	89.02708:43 101.02097:32 101.02987:25 108.0234:42 131.04079:39 151.02528:83 158.08194:29 158.924:21 185.01082:51 186.07631:37 187.47386:22 204.09018:30 204.1024:34	0.488722	10.1278	0.105263	1.66917
3.176	413.142	4-Hydroxy-3-prenylbenzoic acid glucoside	4.737	HMDB=HMDB0039891,FooDB=FDB019551,UNPD=UNPD69773,COCONUT=CNP0311652	C18H24O8	Phenolic glycosides	ZTHSABILDCCHJR-UHFFFAOYNA-N	O=C(O)C1=CC=C(OC2OC(CO)C(O)C(O)C2O)C(=C1)CC=C(C)C	Methyl (R)-9-hydroxy-10-undecene-5,7-diynoate glucoside	4.6677	HMDB=HMDB0040895,FooDB=FDB020731,UNPD=UNPD185647,COCONUT=CNP0145956	C18H24O8	Fatty acyl glycosides of mono- and disaccharides	XCRGUWJZEOHKGC-UHFFFAOYNA-N	O=C(OC)CCCC#CC#CC(OC1OC(CO)C(O)C(O)C1O)C=C	Orsellide F	4.6257	NPA=NPA024206,COCONUT=CNP0072040	C18H24O8	p-Hydroxybenzoic acid alkyl esters	CFNGGJBGFYWXHF-XLDSIYFKSA-N	O=C(OC1C(=O)C(O)C(OC1OCCCC)C)C=2C(O)=CC(O)=CC2C	2-Phenylethyl-2,6-diacetyl beta-D-glucopyranoside	4.6117	KNApSAcK=C00019367,UNPD=UNPD193018,COCONUT=CNP0211264	C18H24O8	CC_CUT_230217_3	413.14206:1105 414.14541:220 415.14877:235	40.51167:2 53.53362:2 56.34419:2 59.013:0 59.16952:2 83.01089:9 89.02276:66 89.02988:66 101.02844:96 125.02573:18 128.0235:44 128.04016:34 129.05264:7 131.03362:23 151.0612:2 152.04939:2 161.04398:88 181.04984:14 185.26221:2 193.77435:4 193.79637:4 201.8923:2 219.08987:4 221.44923:2 231.03058:4 233.07414:15 235.07039:113 235.08939:111 236.01848:3 252.32716:2 253.02841:3 263.0625:8 293.09741:26 29…	0	0	8.30827	0.105263
3.244	369.141	UNPD88292	4.7115	UNPD=UNPD88292,COCONUT=CNP0129188	C14H26O11	O-glycosyl compounds	JTIXAEUDJIDYSY-YSFZCMHNNA-N	OCC1OC(O)C(OC)C(O)C1OC2OC(COC)C(O)C(O)C2O	Cellulose, microcrystalline	4.7115	HMDB=HMDB0032197,FooDB=FDB009136,BLEXP=BLEXPDB00014055602,COCONUT=CNP0003302	C14H26O11	O-glycosyl compounds	PTHCMJGKKRQCBF-UHFFFAOYNA-N	OCC1OC(OC2C(O)C(O)C(OC)OC2CO)C(O)C(O)C1OC	UNPD104581	4.7114	UNPD=UNPD104581,COCONUT=CNP0354553	C14H26O11	O-glycosyl compounds	VHPIGROAJWTJIW-KHLIGYIKNA-N	OCC1OC(OC2C(OC(O)C(O)C2OC)CO)C(O)C(OC)C1O	UNPD159736	4.6775	UNPD=UNPD159736,COCONUT=CNP0185523	C14H26O11	CC_CUT_230217_3	369.14069:4531 370.14404:967 371.1474:112	59.01031:37 71.01108:22 73.01514:29 73.03134:29 75.00903:25 75.99576:4 85.02607:50 99.00436:26 112.98653:53 131.03474:13 143.02655:44 159.02516:45 161.0424:192 161.0535:187 173.03658:44 173.05208:44 215.07275:1 233.05493:40 233.07449:24 237.06419:75 237.08214:547 237.09998:656 237.10931:609 238.08522:96 238.11501:77 282.04459:7 369.10028:30	0.0451128	0.12782	34.0677	1.33083
3.423	265.086	Microperfuranone	4.8336	KNApSAcK=C00030198,ChEBI=CHEBI:64974,PubChem=10563682,UNPD=UNPD15695,NPA=NPA016720,COCONUT=CNP0257271	C17H14O3	Butenolides	MFURXTOJWOOSEM-UHFFFAOYNA-N	O=C1OC(O)C(=C1C=2C=CC=CC2)CC=3C=CC=CC3	(E)-4-[5-(4-Hydroxyphenoxy)-3-penten-1-ynyl]phenol	4.745	HMDB=HMDB0041447,KNApSAcK=C00043298,FooDB=FDB021400,UNPD=UNPD77220,COCONUT=CNP0282132	C17H14O3	4-alkoxyphenols	GXRXAVMCQJHRCM-IWQZZHSRSA-N	OC1=CC=C(C#CC=CCOC2=CC=C(O)C=C2)C=C1	7-Methoxy-2-methylisoflavone	4.745	HMDB=HMDB0033980,KNApSAcK=C00009381,FooDB=FDB012212,LipidMAPS=LMPK12050002,UNPD=UNPD136656,COCONUT=CNP0259970	C17H14O3	7-O-methylisoflavones	XRGWZIGGCNSFRY-UHFFFAOYSA-N	O=C1C2=CC=C(OC)C=C2OC(=C1C=3C=CC=CC3)C	2-(2,4-dihydroxyphenyl)-5-(E)-propenylbenzofuran	4.7103	ChEBI=CHEBI:69250,UNPD=UNPD81652,COCONUT=CNP0320624	C17H14O3	CC_CUT_230217_2	265.08621:1080 266.08956:35 267.09292:0	59.01065:85 72.89314:13 72.9604:13 73.03049:39 86.02965:29 112.79183:13 117.96332:42 119.64018:13 126.22545:13 140.89685:33 141.04713:42 151.07977:29 153.04593:34 154.03426:66 156.06505:15 163.05673:29 167.03807:51 167.07179:51 168.06425:55 169.04251:41 171.01868:34 171.31351:15 172.06032:19 179.03838:42 179.06471:16 189.07091:37 191.08319:37 191.57083:13 193.07896:19 196.04353:37 206.7016:13 215…	0.0451128	8.1203	0	0.533835
3.884	218.106	Unknown			C9H16NO5																						CC_CUT_230217_3	218.1058:2563 219.10915:209 220.11251:94	71.01452:15 87.04202:23 88.03963:123 88.0476:25 101.02203:35 107.43176:13 112.99391:37 124.0709:32 146.07588:67 146.08301:92 146.35664:14 149.0547:24 158.9218:41 158.93065:14 161.07423:25 163.02711:46 163.3584:13 165.05797:18 173.07988:18 178.86322:33 179.02197:49 183.05457:13 185.08127:17 202.66927:14 205.84201:13 218.09094:115 218.10214:327 218.12018:46	0.0300752	0.142857	19.2707	0.24812
3.929	225.035	Unknown																									CC_CUT_230217_2	225.03522:1846 226.03857:181 227.04193:131	67.10284:13 83.01889:62 121.03638:32 122.07707:21 123.01172:27 131.04295:26 131.07318:85 138.0293:93 138.66396:15 138.72136:14 139.9679:15 146.92534:36 147.22859:13 153.05856:198 154.05568:62 154.06546:37 154.20508:53 157.01294:39 165.00992:41 166.03856:84 179.07031:29 194.05505:44 209.03915:35 211.59959:13 218.99252:27 225.03531:438	2.50376	13.8797	0.263158	0.330827
4.056	181.05	Homovanillic acid	6.0184	HMDB=HMDB0000118,KNApSAcK=C00029504,ChEBI=CHEBI:545959;CHEBI:133744,SMPDB=PW_C000074,YMDB=YMDB01711,FooDB=FDB001783,BMDB=BMDB00118,Urine=HMDB0000118,Saliva=HMDB0000118,Feces=HMDB0000118,CSF=HMDB0000118,Serum=HMDB0000118,PubChem=6950168;1738,PlantCyc=CPD-7651,UNPD=UNPD133661,BLEXP=BLEXPDB00000001738,COCONUT=CNP0188137	C9H10O4	Methoxyphenols	QRMZSPFSDQBLIX-UHFFFAOYSA-N	O=C(O)CC1=CC=C(O)C(OC)=C1	3,4-Dimethoxybenzoic acid	6.0008	HMDB=HMDB0059763,KNApSAcK=C00029479;C00035926,ChEBI=CHEBI:296881,FooDB=FDB000222,STOFF=STOFF_9897,UNPD=UNPD174336;UNPD92732,BLEXP=BLEXPDB00000007121,COCONUT=CNP0328859	C9H10O4	P-methoxybenzoic acids and derivatives	DAUAQNGYDSHRET-UHFFFAOYSA-N	O=C(O)C1=CC=C(OC)C(OC)=C1	2,6-Dimethoxybenzoic acid	5.8859	HMDB=HMDB0029273,KNApSAcK=C00040794,ChEBI=CHEBI:89493,FooDB=FDB000231,Urine=HMDB0029273,Serum=HMDB0029273,UNPD=UNPD8709,COCONUT=CNP0188516	C9H10O4	O-methoxybenzoic acids and derivatives	MBIZFBDREVRUHY-UHFFFAOYSA-N	O=C(O)C=1C(OC)=CC=CC1OC	Methyl vanillate	5.809	KNApSAcK=C00030768,ChEBI=CHEBI:46477,DrugBank=DB08711,YMDB=YMDB01747,FooDB=FDB029771,UNPD=UNPD113704,BLEXP=BLEXPDB00000019844,COCONUT=CNP0205762	C9H10O4	CC_CUT_230217_2	181.05014:9746 182.05349:761 183.05685:103	44.99643:19 57.03505:27 79.04936:37 85.06371:27 93.03533:20 96.95504:20 101.02234:42 105.03265:324 108.89671:48 127.02918:26 132.908:27 133.02834:200 134.02658:69 134.03622:62 134.13268:26 142.08203:46 144.20303:40 148.32208:21 149.02515:39 151.02655:98 151.04147:373 151.68826:35 152.04478:41 160.87265:43 181.01186:62 181.04854:576	0.112782	73.2782	0.203008	0.135338
4.307	281.124	UNPD158164	4.3244	UNPD=UNPD158164,COCONUT=CNP0286937	C11H22O8	1,3-dioxanes	KESFYYSDLKXCPJ-IMWMWJONNA-N	OCC(CO)(CO)COC1OCOCC1(CO)CO																			CC_CUT_230217_2	281.12418:6002 282.12753:729 283.13089:303	44.99653:31 78.9606:29 87.04208:35 97.70087:13 112.00914:42 112.98701:34 113.98999:30 119.05898:19 127.03227:24 128.03415:40 129.02002:14 138.03284:35 138.05234:32 141.04747:67 149.99364:21 151.07051:53 160.89067:28 171.06374:45 173.04869:23 185.761:13 190.05333:30 196.05978:13 205.08395:69 213.08852:29 219.05789:36 231.08986:34 231.11343:26 231.95006:13 233.09105:39 239.05249:35 240.52194:17 253…	0.210526	45.1278	0.18797	0
4.359	211.06	Eudesmic acid	5.4293	HMDB=HMDB0033839,KNApSAcK=C00029476,ChEBI=CHEBI:58989;CHEBI:454991,FooDB=FDB012013,STOFF=STOFF_8645,UNPD=UNPD129444,BLEXP=BLEXPDB00000008357,NPA=NPA014706,COCONUT=CNP0402059	C10H12O5	Gallic acid and derivatives	SJSOFNCYXJUNBT-UHFFFAOYSA-N	O=C(O)C1=CC(OC)=C(OC)C(OC)=C1	Danielone	5.3146	HMDB=HMDB0031704,KNApSAcK=C00002692,ChEBI=CHEBI:4316,FooDB=FDB008367,UNPD=UNPD165185,COCONUT=CNP0287062	C10H12O5	Alkyl-phenylketones	ZTBAPEIDNUHRNC-UHFFFAOYSA-N	O=C(C1=CC(OC)=C(O)C(OC)=C1)CO	2,3-Dihydroxy-1-(4-hydroxy-3-methoxyphenyl)-1-propanone	5.266	HMDB=HMDB0041286,KNApSAcK=C00033738,FooDB=FDB000360;FDB021202,NANPDB=NANPDB_1496,UNPD=UNPD152980,COCONUT=CNP0283344	C10H12O5	Alkyl-phenylketones	UTXNRISXYKZJTH-UHFFFAOYNA-N	O=C(C1=CC=C(O)C(OC)=C1)C(O)CO	Vanillactic acid	5.2237	HMDB=HMDB0000913,ChEBI=CHEBI:88526,FooDB=FDB022315,BMDB=BMDB00913,Urine=HMDB0000913,Serum=HMDB0000913,PubChem=21677752;160637,BLEXP=BLEXPDB00000160637,COCONUT=CNP0084890	C10H12O5	CC_CUT_230217_1	211.05984:3122 212.06319:212 213.06655:0	54.56586:13 87.00713:32 89.31901:13 92.02465:38 99.05016:32 101.02753:43 104.95179:24 108.03182:13 111.03561:24 115.00057:32 119.04966:53 132.22879:15 135.04485:57 148.02713:14 150.03435:42 158.92642:43 163.04161:49 167.98236:46 181.04387:158 182.05951:19 203.09435:40 203.11789:42 207.97153:21 211.06081:26 211.0728:26 211.13026:31	23.4737	15.4586	0.120301	0.0676692
4.554	241.071	(+)-Butalactin;Butalactin	4.8748	KNApSAcK=C00017073,UNPD=UNPD113635,NPA=NPA018395,COCONUT=CNP0364749	C11H14O6	Gamma butyrolactones	NDWZCKPIOWDQOR-DQLRRBPYNA-N	O=C1OCC(CO)C1(O)C(=O)C=CC2OC2C	Genipinic acid	4.8527	HMDB=HMDB0038126,KNApSAcK=C00010563,FooDB=FDB017353,UNPD=UNPD34259;UNPD42030,COCONUT=CNP0328152	C11H14O6	Dicarboxylic acids and derivatives	XNIJPPBKASPAIZ-UHFFFAOYNA-N	O=C(O)C(C(=O)OC)C1C2=C(COC2O)CC1	2,3-Dihydroxy-1-(4-hydroxy-3,5-dimethoxyphenyl)-1-propanone	4.8475	KNApSAcK=C00035212,UNPD=UNPD157304,COCONUT=CNP0252124	C11H14O6	Alkyl-phenylketones	QJWLBLCJYZLCLM-UHFFFAOYNA-N	O=C(C1=CC(OC)=C(O)C(OC)=C1)C(O)CO	1,3-Dihydroxy-1-(4-hydroxy-3,5-dimethoxyphenyl)propan-2-one	4.808	KNApSAcK=C00033516,UNPD=UNPD150694,COCONUT=CNP0280479	C11H14O6	CC_CUT_230217_1	241.07048:1259 242.07383:185 243.07719:0	96.5747:13 125.00147:57 149.02029:26 150.03044:21 162.13:37 163.00635:56 165.0479:80 171.07196:26 179.74149:13 183.11316:43 201.12367:22 206.02132:30 208.10213:15 211.06126:110 211.07294:29 212.07806:41 213.40144:43 213.55011:63 221.81177:34 223.11926:13 230.03416:13 232.1201:43 241.05807:83	9.46617	23.0301	0.0601504	0.12782
4.74	353.088	Chlorogenic acid (5-CQA)	5.3647	HMDB=HMDB0003164;HMDB0029278;HMDB0032849;HMDB0040690,KNApSAcK=C00002724;C00030807;C00039428;C00049091,ChEBI=CHEBI:16112;CHEBI:16384;CHEBI:57644;CHEBI:57754;CHEBI:75489;CHEBI:95271,FooDB=FDB000275;FDB002562;FDB002582;FDB004038;FDB006821;FDB010826;FDB011810;FDB020490;FDB021038;FDB021749;FDB031207,NANPDB=NANPDB_280;NANPDB_2696;NANPDB_2697;NANPDB_4370;NANPDB_4501;NANPDB_5279;NANPDB_5280;NANPDB_5318;N…	C16H18O9	Quinic acids and derivatives	CWVRJTMFETXNAD-JUHZACGLSA-N	O=C(O)C1(O)CC(O)C(O)C(OC(=O)C=CC2=CC=C(O)C(O)=C2)C1	Scopolin	5.2382	KNApSAcK=C00002500,ChEBI=CHEBI:16065,FooDB=FDB012168,PubChem=439514;346340,PlantCyc=SCOPOLIN,UNPD=UNPD168631;UNPD4519;UNPD45343;UNPD66407;UNPD90579,BLEXP=BLEXPDB00000439514,COCONUT=CNP0344517	C16H18O9	Coumarin glycosides	SGTCGCCQZOUMJJ-JXQFOPSLNA-N	O=C1OC=2C=C(OC3OC(CO)C(O)C(O)C3O)C(OC)=CC2C=C1	Cryptochlorogenic acid	5.1587	HMDB=HMDB0030653,KNApSAcK=C00029540,ChEBI=CHEBI:75491,FooDB=FDB002561,NANPDB=NANPDB_5281;NANPDB_5448;NANPDB_5468,UNPD=UNPD164733;UNPD169920;UNPD31253;UNPD49725;UNPD210275;UNPD217795;UNPD219879;UNPD226360,BLEXP=BLEXPDB00009798666,COCONUT=CNP0190199	C16H18O9	Quinic acids and derivatives	GYFFKZTYYAFCTR-PCEXOASVNA-N	O=C(O)C1(O)CC(O)C(OC(=O)C=CC2=CC=C(O)C(O)=C2)C(O)C1	Biflorin	5.0933	HMDB=HMDB0002336,KNApSAcK=C00002417,ChEBI=CHEBI:3094,FooDB=FDB001390,BMDB=BMDB02336,UNPD=UNPD130539,BLEXP=BLEXPDB00000441959,COCONUT=CNP0289609	C16H18O9	CC_CUT_230217_1	353.08545:1622 354.0888:327 355.09216:136	55.05192:12 59.00897:20 75.00716:9 90.02722:5 97.03139:5 107.37289:3 109.02611:9 120.01915:3 129.06459:2 151.04636:5 153.05656:6 153.49684:4 154.04977:1 155.08066:6 158.05493:4 173.18951:5 190.97255:2 191.05743:495 191.459:3 192.0657:57 193.07401:10 197.07841:8 199.09157:13 199.23517:6 208.03166:6 209.0407:4 221.10342:8 224.0806:1 227.10876:0 235.12056:4 240.12213:1 241.10541:17 255.06932:9 267.3…	12.1955	1.34586	0.323308	103.549
4.76	423.184	CNP01385017			C18H32O11	Fatty acid glycoside																			KNApSAcK=C00043064,UNPD=UNPD4849,NPA=NPA000533,COCONUT=CNP0373866	C25H28O6	CC_CUT_230217_2	423.18387:1310 424.18722:305 425.19058:180	41.99931:32 44.99403:166 48.22429:13 89.02388:59 90.61708:13 95.01441:39 99.08228:46 99.25457:32 109.05695:26 110.03476:29 110.38345:13 111.04818:25 113.43806:18 116.06194:14 119.03549:24 126.17171:19 126.27859:13 127.04694:24 127.07771:33 128.00269:42 128.08366:34 129.05469:33 140.02834:41 158.24352:32 163.03453:30 165.05968:37 171.02936:31 171.06183:64 171.07739:101 172.07124:37 173.07701:47 17…	0.0601504	9.84962	0	0.075188
4.88	165.055	Acetovanillone;Apocynin	5.7863	KNApSAcK=C00002689,ChEBI=CHEBI:2781,YMDB=YMDB01631,FooDB=FDB012055,NANPDB=NANPDB_1493,STOFF=STOFF_10547,UNPD=UNPD157048,BLEXP=BLEXPDB00000002214,COCONUT=CNP0219031	C9H10O3	Alkyl-phenylketones	DFYRUELUNQRZTB-UHFFFAOYSA-N	O=C(C1=CC=C(O)C(OC)=C1)C	Ethylparaben	5.6269	HMDB=HMDB0032573,KNApSAcK=C00033837,ChEBI=CHEBI:31575,YMDB=YMDB01688,T3DB=T3D3978,FooDB=FDB010510;FDB020182,STOFF=STOFF_419,PubChem=8434,UNPD=UNPD115503,BLEXP=BLEXPDB00000008434,COCONUT=CNP0179290	C9H10O3	p-Hydroxybenzoic acid alkyl esters	NUVBSKCKDOMJSU-UHFFFAOYSA-N	O=C(OCC)C1=CC=C(O)C=C1	Ethyl vanillin	5.623	HMDB=HMDB0029665,ChEBI=CHEBI:48408,YMDB=YMDB01687,FooDB=FDB000841,STOFF=STOFF_1540,UNPD=UNPD170547,BLEXP=BLEXPDB00000008467,COCONUT=CNP0155747	C9H10O3	Hydroxybenzaldehydes	CBOQJANXLMLOSS-UHFFFAOYSA-N	O=CC1=CC=C(O)C(OCC)=C1	3,4-Dimethoxybenzaldehyde	5.502	HMDB=HMDB0032138,KNApSAcK=C00051592,ChEBI=CHEBI:17098,FooDB=FDB008864,UNPD=UNPD118415,COCONUT=CNP0216130	C9H10O3	CC_CUT_230217_1	165.05511:5093 166.05846:613 167.06182:91	44.9945:48 59.01112:61 96.88014:15 97.07127:34 120.02348:113 135.0079:47 135.04115:162 135.0513:318 135.26462:19 135.41637:25 135.46242:16 139.74765:16 149.02527:37 153.09653:50 155.9758:50 161.15508:13 163.11774:24 165.01575:40 165.05858:257	38.2932	0.917293	0.0601504	0
4.917	137.024	4-Hydroxybenzoic acid	5.834	HMDB=HMDB0000500,KNApSAcK=C00000856,ChEBI=CHEBI:17879;CHEBI:30763,DrugBank=DB04242,SMPDB=PW_C000382,YMDB=YMDB00495,FooDB=FDB010508;FDB030501,NANPDB=NANPDB_802;NANPDB_1222;NANPDB_1355;NANPDB_1486;NANPDB_2216;NANPDB_3518,STOFF=STOFF_5337,BMDB=BMDB00500,Urine=HMDB0000500,Saliva=HMDB0000500,Feces=HMDB0000500,ECMDB=ECMDB00500,CSF=HMDB0000500,Serum=HMDB0000500,PubChem=135,PlantCyc=4-hydroxybenzoate,UNP…	C7H6O3	Hydroxybenzoic acid derivatives	FJKROLUGYXJWQN-UHFFFAOYSA-N	O=C(O)C1=CC=C(O)C=C1	Salicylic acid	5.7298	HMDB=HMDB0001895,KNApSAcK=C00000206,ChEBI=CHEBI:16914;CHEBI:30762,DrugBank=DB00936,SMPDB=PW_C001263,YMDB=YMDB01322,T3DB=T3D4816,FooDB=FDB000882;FDB003693;FDB031164,NANPDB=NANPDB_308;NANPDB_3090;NANPDB_4509,STOFF=STOFF_63,Urine=HMDB0001895,Saliva=HMDB0001895,Feces=HMDB0001895,Serum=HMDB0001895,PubChem=54675850;338,PlantCyc=CPD-110,UNPD=UNPD59192,BLEXP=BLEXPDB00000000338,COCONUT=CNP0230203	C7H6O3	Salicylic acids	YGSDEFSMJLZEOE-UHFFFAOYSA-N	O=C(O)C=1C=CC=CC1O	3,4-Dihydroxybenzaldehyde	5.6241	HMDB=HMDB0059965,KNApSAcK=C00018099,ChEBI=CHEBI:50205,FooDB=FDB012060,NANPDB=NANPDB_1491,Urine=HMDB0059965,PubChem=8768,PlantCyc=CPD-7616,UNPD=UNPD138745,BLEXP=BLEXPDB00000008768,COCONUT=CNP0203672	C7H6O3	Hydroxybenzaldehydes	IBGBGRVKPALMCQ-UHFFFAOYSA-N	O=CC1=CC=C(O)C(O)=C1	3-Hydroxybenzoic acid	5.5215	HMDB=HMDB0002466,KNApSAcK=C00040822;C00048480,ChEBI=CHEBI:16193;CHEBI:30764,FooDB=FDB010507,BMDB=BMDB02466,Urine=HMDB0002466,Feces=HMDB0002466,Serum=HMDB0002466,PubChem=54675842;7420,PlantCyc=3-HYDROXYBENZOATE,UNPD=UNPD106396,BLEXP=BLEXPDB00000007420,NPA=NPA007061,COCONUT=CNP0217243	C7H6O3	CC_CUT_230217_2	137.02409:3708 138.02744:149 139.0308:86	69.03728:18 72.99348:43 86.85553:17 89.01874:14 89.02788:41 92.61232:37 93.02965:77 93.03815:103 94.03851:37 111.08234:17 112.01003:34 121.05793:23 123.04404:19 124.01136:35 128.00957:64 130.08119:42 131.07663:24 133.02298:44 137.02496:358	2.51128	27.8797	0.233083	0.0902256
5.014	319.12	Mycophenolic acid	5.4662	HMDB=HMDB0015159,KNApSAcK=C00018753,ChEBI=CHEBI:168396;CHEBI:62932;CHEBI:92545,DrugBank=DB01024,SMPDB=PW_C009457,T3DB=T3D2960,STOFF=STOFF_3913,Urine=HMDB0015159,Serum=HMDB0015159,PubChem=446541,PlantCyc=CPD-14601,UNPD=UNPD133303;UNPD188849;UNPD220071,BLEXP=BLEXPDB00000004272,NPA=NPA015757,COCONUT=CNP0253971	C17H20O6	Phthalides	HPNSFSBZBAHARI-RUDMXATFSA-N	O=C1OCC2=C1C(O)=C(C(OC)=C2C)CC=C(C)CCC(=O)O	PR toxin	5.1479	KNApSAcK=C00003176,ChEBI=CHEBI:7883,PubChem=440907,UNPD=UNPD27333;UNPD55671;UNPD60273,BLEXP=BLEXPDB00000440907,NPA=NPA009783,COCONUT=CNP0173142	C17H20O6	Oxepanes	GSPFUBNBRPVALJ-DCWZSFJXNA-N	O=CC1(OC21C(=O)C=C3C4OC4C(OC(=O)C)C(C)C3(C)C2)C	1,2-diguaiacylpropane-1,3-diol	5.1261	ChEBI=CHEBI:86530,NANPDB=NANPDB_1481;NANPDB_1482,UNPD=UNPD165099;UNPD182177;UNPD54204;UNPD80171,COCONUT=CNP0189763	C17H20O6	Stilbenes	DFUOJBWSSSODTR-UHFFFAOYNA-N	OC1=CC=C(C=C1OC)C(O)C(C2=CC=C(O)C(OC)=C2)CO	Scytalol C	5.1231	KNApSAcK=C00016035,UNPD=UNPD179339,NPA=NPA009484,COCONUT=CNP0152375	C17H20O6	CC_CUT_230217_2	319.12024:1393 320.12359:429 321.12695:28	43.01712:28 44.99905:88 54.25302:13 57.0368:33 68.99554:32 72.98849:35 81.027:54 83.04578:46 89.02452:28 95.0463:44 96.9745:57 99.03042:40 101.05635:41 102.39973:13 103.04227:41 112.98486:52 122.66217:13 128.01543:65 133.0321:19 134.16325:18 137.01804:31 137.03366:20 137.08867:37 159.04167:39 161.04861:48 162.03174:29 163.11269:38 163.99408:53 173.57242:16 179.04906:13 179.06789:44 181.08505:36 1…	0.18797	10.4737	0	0.112782
5.029	353.087	1-O-caffeoylquinic acid (1-CQA)	5.9768	HMDB=HMDB0003164;HMDB0029278;HMDB0032849;HMDB0040690,KNApSAcK=C00002724;C00030807;C00039428;C00049091,ChEBI=CHEBI:16112;CHEBI:16384;CHEBI:57644;CHEBI:57754;CHEBI:75489;CHEBI:95271,FooDB=FDB000275;FDB002562;FDB002582;FDB004038;FDB006821;FDB010826;FDB011810;FDB020490;FDB021038;FDB021749;FDB031207,NANPDB=NANPDB_280;NANPDB_2696;NANPDB_2697;NANPDB_4370;NANPDB_4501;NANPDB_5279;NANPDB_5280;NANPDB_5318;N…	C16H18O9	Quinic acids and derivatives	CWVRJTMFETXNAD-JUHZACGLSA-N	O=C(O)C1(O)CC(O)C(O)C(OC(=O)C=CC2=CC=C(O)C(O)=C2)C1	Cryptochlorogenic acid	5.7695	HMDB=HMDB0030653,KNApSAcK=C00029540,ChEBI=CHEBI:75491,FooDB=FDB002561,NANPDB=NANPDB_5281;NANPDB_5448;NANPDB_5468,UNPD=UNPD164733;UNPD169920;UNPD31253;UNPD49725;UNPD210275;UNPD217795;UNPD219879;UNPD226360,BLEXP=BLEXPDB00009798666,COCONUT=CNP0190199	C16H18O9	Quinic acids and derivatives	GYFFKZTYYAFCTR-PCEXOASVNA-N	O=C(O)C1(O)CC(O)C(OC(=O)C=CC2=CC=C(O)C(O)=C2)C(O)C1	Scopolin	5.6603	KNApSAcK=C00002500,ChEBI=CHEBI:16065,FooDB=FDB012168,PubChem=439514;346340,PlantCyc=SCOPOLIN,UNPD=UNPD168631;UNPD4519;UNPD45343;UNPD66407;UNPD90579,BLEXP=BLEXPDB00000439514,COCONUT=CNP0344517	C16H18O9	Coumarin glycosides	SGTCGCCQZOUMJJ-JXQFOPSLNA-N	O=C1OC=2C=C(OC3OC(CO)C(O)C(O)C3O)C(OC)=CC2C=C1	1-O-Caffeoylquinic acid	5.5623	HMDB=HMDB0030652,FooDB=FDB002560,NANPDB=NANPDB_5277,UNPD=UNPD34199;UNPD217808,COCONUT=CNP0137587	C16H18O9	CC_CUT_230217_4	353.0867:13603 354.09005:2252 355.09341:412	44.01832:7 55.61227:8 59.32332:2 59.89771:2 85.02601:18 87.00513:7 92.02412:5 103.0471:9 107.34536:3 109.60522:2 113.01242:8 132.02557:65 132.03513:65 134.97299:7 135.78743:5 136.3125:5 140.25925:2 144.56033:2 161.03093:82 164.66908:4 179.0459:31 190.05824:1 190.95404:5 191.05736:4812 191.15483:1 191.62016:1 191.6794:5 192.05046:399 192.06219:401 192.92783:3 193.06133:50 193.07416:55 193.12685:2 …	0.105263	0.135338	0.0225564	102.278
5.164	179.035	Caffeic acid	5.3845	HMDB=HMDB0001964;HMDB0003501;HMDB0125102,KNApSAcK=C00000615,ChEBI=CHEBI:16433;CHEBI:17395;CHEBI:36281;CHEBI:57770;CHEBI:58129,DrugBank=DB01880,YMDB=YMDB01645,T3DB=T3D4201,FooDB=FDB002558;FDB002559;FDB012666;FDB031208,NANPDB=NANPDB_2676;NANPDB_3475;NANPDB_3534;NANPDB_4469;NANPDB_4502;NANPDB_5450,BMDB=BMDB01964;BMDB03501,Urine=HMDB0001964,Feces=HMDB0001964,Serum=HMDB0001964,PubChem=54691412;5468116…	C9H8O4	Hydroxycinnamic acids	QAIPRVGONGVQAS-RQOWECAXSA-N	O=C(O)C=CC1=CC=C(O)C(O)=C1	4-Hydroxyphenylpyruvic acid	5.2803	HMDB=HMDB0000707,KNApSAcK=C00007512,ChEBI=CHEBI:15999;CHEBI:36242,DrugBank=DB07718,SMPDB=PW_C000558,YMDB=YMDB00958,FooDB=FDB030506,Urine=HMDB0000707,Serum=HMDB0000707,PubChem=6971070;979,PlantCyc=P-HYDROXY-PHENYLPYRUVATE,UNPD=UNPD133631,BLEXP=BLEXPDB00000000979,COCONUT=CNP0412003	C9H8O4	Phenylpyruvic acid derivatives	KKADPXVIOXHVKN-UHFFFAOYSA-N	O=C(O)C(=O)CC1=CC=C(O)C=C1	Aspirin	5.072	HMDB=HMDB0001879,ChEBI=CHEBI:15365;CHEBI:13719,DrugBank=DB00945,SMPDB=PW_C001251,T3DB=T3D2936,FooDB=FDB000894,STOFF=STOFF_2527,BMDB=BMDB01879,Urine=HMDB0001879,Serum=HMDB0001879,PubChem=3434975;2244,UNPD=UNPD585,BLEXP=BLEXPDB00000002244,COCONUT=CNP0300507	C9H8O4	Acylsalicylic acids	BSYNRYMUTXBXSQ-UHFFFAOYSA-N	O=C(O)C=1C=CC=CC1OC(=O)C	(E)-3-(2,3-Dihydroxyphenyl)-2-propenoic acid	5.072	HMDB=HMDB0032057;HMDB0140954,ChEBI=CHEBI:32356;CHEBI:48681;CHEBI:58642,FooDB=FDB002699;FDB008764,ECMDB=ECMDB20197,PubChem=54724355;5282146,UNPD=UNPD76808,COCONUT=CNP0316964	C9H8O4	CC_CUT_230217_1	179.0327:1375 180.03605:100 181.03941:97	91.05045:15 99.04848:33 109.06168:42 121.10619:18 135.03665:42 135.05237:68 137.01987:37 139.0892:38 145.04137:19 148.06133:18 151.0443:41 153.08388:21 157.05087:38 163.07158:21 167.03172:32 179.03839:101	10.3383	54.6842	0.466165	1
5.303	325.15	UNPD20724	4.5874	UNPD=UNPD20724,COCONUT=CNP0130104	C13H26O9	Fatty acyl glycosides of mono- and disaccharides	IWEQIFWODFFEPW-VBCXFPJONA-N	OCCC(OC)C(OC1OC(CO)C(O)C(O)C1O)C(O)C																			CC_CUT_230217_2	325.15024:7633 326.15359:1382 327.15695:230	44.99532:289 57.02414:50 57.03039:52 59.01293:25 71.01205:14 73.02389:18 83.01264:68 89.01871:14 89.02733:39 99.00821:17 101.02109:71 119.04168:33 121.02712:21 123.05349:45 124.03815:26 127.00148:13 131.03194:28 135.04779:29 148.05066:28 148.338:35 151.02103:91 151.99428:47 153.03711:22 153.052:100 153.09256:22 160.05733:24 162.62427:34 163.06236:41 165.04947:34 166.05515:41 166.59483:34 167.0267…	0.135338	57.391	0.195489	0
5.355	536.293	Unknown			C32H42NO6																						CC_CUT_230217_2	536.29333:1138 537.29668:369 538.30004:54	44.99761:124 58.19532:4 71.01312:4 81.32113:3 95.05628:5 96.04171:2 97.02486:7 100.1666:2 103.00455:5 104.88766:5 109.06628:0 115.04495:13 121.02082:74 121.03544:75 127.16515:2 130.0856:9 131.02716:12 147.03136:3 149.04567:12 151.06302:10 153.05208:242 153.06401:239 154.06194:37 155.07298:5 157.20897:2 164.01692:4 164.04605:6 165.06509:1 171.59787:2 175.59949:2 176.31819:5 179.0444:0 179.06744:6 …	0.165414	8.55639	0	0
5.415	301.125	CNP0445663	4.0897	COCONUT=CNP0445663	C21H18O2	Diphenylmethanes	UHEWXZCRVGIAGV-UHFFFAOYSA-N	O=C(O)C#CC1=CCC(C=2C=CC=CC2)(C=3C=CC=CC3)CC1	3,7-bis(phenylmethylidene)cycloheptane-1,2-dione	4.0764	COCONUT=CNP0365862	C21H18O2	Linear diarylheptanoids	IBFUPJJVGPTQOS-UHFFFAOYSA-N	O=C1C(=O)C(=CC=2C=CC=CC2)CCCC1=CC=3C=CC=CC3												CC_CUT_230217_2	301.12524:2398 302.12859:264 303.13195:38	41.7387:19 44.99765:76 59.01419:25 68.99786:52 85.00871:15 87.04613:17 101.06234:38 113.02329:32 115.0075:30 123.03946:57 123.96455:17 125.09908:28 128.00429:44 128.95786:55 129.05107:60 143.03693:24 144.03697:30 149.08943:23 151.02754:46 151.03763:34 151.04872:24 151.41956:14 152.033:16 153.02272:26 161.03746:47 161.04964:40 162.05096:42 165.06644:37 170.91039:32 174.94566:13 175.08861:31 185.08…	0.142857	18.0301	0.0902256	0
5.445	595.126	Quercetin 3-lathyroside	4.9815	HMDB=HMDB0037536,KNApSAcK=C00005395;C00005403;C00005405,ChEBI=CHEBI:32081,FooDB=FDB016618;FDB017099,LipidMAPS=LMPK12112044;LMPK12112088;LMPK12112090,PubChem=5487635,UNPD=UNPD121229;UNPD130593;UNPD152811;UNPD185439;UNPD4417;UNPD95668,COCONUT=CNP0187439	C26H28O16	Flavonoid-3-O-glycosides	NKFZLEYLWAFYEH-UHFFFAOYNA-N	O=C1C(OC2OC(CO)C(O)C(O)C2OC3OCC(O)C(O)C3O)=C(OC=4C=C(O)C=C(O)C14)C=5C=CC(O)=C(O)C5	Quercetin 3-glucoside 7-xyloside	4.8138	HMDB=HMDB0037364,KNApSAcK=C00005423;C00005426,FooDB=FDB016395,LipidMAPS=LMPK12112052;LMPK12112099,UNPD=UNPD228026,COCONUT=CNP0233809	C26H28O16	Flavonoid-7-O-glycosides	PSTSYYSBVQVSOG-UHFFFAOYNA-N	O=C1C(OC2OC(CO)C(O)C(O)C2O)=C(OC3=CC(OC4OCC(O)C(O)C4O)=CC(O)=C13)C=5C=CC(O)=C(O)C5	Quercetin 3-arabinoside 7-glucoside	4.8138	HMDB=HMDB0037355,KNApSAcK=C00005420;C00005421,FooDB=FDB016379,LipidMAPS=LMPK12112195;LMPK12112196,UNPD=UNPD31337;UNPD75593,COCONUT=CNP0320702	C26H28O16	Flavonoid-7-O-glycosides	QOTHERNBBVJOEC-UHFFFAOYNA-N	O=C1C(OC2OCC(O)C(O)C2O)=C(OC3=CC(OC4OC(CO)C(O)C(O)C4O)=CC(O)=C13)C=5C=CC(O)=C(O)C5	Quercetin 3-xylosyl-(1->6)-glucoside	4.7572	HMDB=HMDB0040488,KNApSAcK=C00005394;C00005404;C00005406,FooDB=FDB020248,LipidMAPS=LMPK12112043;LMPK12112089;LMPK12112091,UNPD=UNPD12408;UNPD14535;UNPD155928;UNPD178338;UNPD21446;UNPD34416,COCONUT=CNP0279091	C26H28O16	CC_CUT_230217_4	595.1261:2911 596.12945:326 597.13281:116	41.17625:2 47.02685:2 78.9502:3 85.02731:15 111.51444:4 117.02162:2 125.03139:0 130.82776:2 133.03009:8 137.02771:0 159.06775:3 161.02599:7 165.05681:5 173.0488:15 179.00529:18 179.02638:27 183.97176:5 195.03362:1 197.10594:4 205.00516:9 205.0211:8 207.48735:2 219.51491:2 220.28595:2 232.03061:1 237.09717:3 250.47635:3 254.15535:3 260.72784:2 270.9007:2 277.14908:5 293.56528:2 294.30707:3 300.015…	0.0451128	0.0676692	0	21.8872
5.654	329.127	(??)-threo-1-(p-Hydroxyphenyl)propylene glycol 4'-glucoside	4.9613	HMDB=HMDB0033068,KNApSAcK=C00037117;C00037912,FooDB=FDB011062,UNPD=UNPD102254,COCONUT=CNP0202012	C15H22O8	Phenolic glycosides	IVGOVXXPQSIWEF-UHFFFAOYNA-N	OCC1OC(OC2=CC=C(C=C2)C(O)C(O)C)C(O)C(O)C1O	(??)-3-(4-Hydroxyphenyl)-1,2-propanediol 4'-O-glucoside	4.8724	HMDB=HMDB0033082,FooDB=FDB011077,UNPD=UNPD187529,COCONUT=CNP0179357	C15H22O8	Phenolic glycosides	UBOMSXSQLRMBSD-UHFFFAOYNA-N	OCC(O)CC1=CC=C(OC2OC(CO)C(O)C(O)C2O)C=C1	3-(3,4-Dihydroxyphenyl)-1-propanol 3'-glucoside	4.8683	HMDB=HMDB0038304,FooDB=FDB017633,UNPD=UNPD87437,COCONUT=CNP0347752	C15H22O8	Phenolic glycosides	HGKIWLYFVQJOOO-UHFFFAOYNA-N	OC1=CC=C(C=C1OC2OC(CO)C(O)C(O)C2O)CCCO	(1'R,2'R)-1'-(4-Hydroxyphenyl)propane-1',2'-diol 2'-O-D-glucopyranoside	4.8343	KNApSAcK=C00036327;C00036331;C00036335,UNPD=UNPD107915;UNPD124546;UNPD93928;UNPD98497,COCONUT=CNP0265906	C15H22O8	CC_CUT_230217_2	329.12659:2890 330.12994:753 331.1333:113	44.99643:154 59.01416:29 67.05135:17 71.04835:23 81.81046:39 83.01264:30 85.0316:45 86.02174:54 87.04983:28 89.01913:67 89.02938:48 99.01086:34 101.06077:35 109.07314:27 112.97875:27 115.85622:13 119.02077:31 119.03615:62 121.02688:34 127.03796:15 128.02422:45 136.00954:48 136.04274:29 139.0159:19 139.06155:24 143.07474:27 147.07913:16 149.06369:46 151.02306:48 151.03206:34 152.03136:28 156.82295…	0.0526316	21.7293	0.0526316	0.0451128
5.671	609.147	Rutin	5.727	HMDB=HMDB0003249,KNApSAcK=C00005401;C00005413,ChEBI=CHEBI:28527;CHEBI:91643,DrugBank=DB01698,FooDB=FDB000168;FDB002536;FDB007694,NANPDB=NANPDB_67;NANPDB_164;NANPDB_165;NANPDB_166;NANPDB_331;NANPDB_338;NANPDB_344;NANPDB_412;NANPDB_413;NANPDB_770;NANPDB_771;NANPDB_870;NANPDB_1112;NANPDB_1191;NANPDB_1473;NANPDB_1624;NANPDB_1634;NANPDB_1884;NANPDB_1901;NANPDB_2444;NANPDB_2450;NANPDB_3540;NANPDB_3558;…	C27H30O16	Flavonoid-3-O-glycosides	IKGXIBQEEMLURG-NVPNHPEKSA-N	O=C1C(OC2OC(COC3OC(C)C(O)C(O)C3O)C(O)C(O)C2O)=C(OC=4C=C(O)C=C(O)C14)C=5C=CC(O)=C(O)C5	Quercetin 3-galactoside 7-rhamnoside	5.6935	HMDB=HMDB0037538,KNApSAcK=C00005425;C00005428,ChEBI=CHEBI:67931,FooDB=FDB016394;FDB016620,NANPDB=NANPDB_1115;NANPDB_1131;NANPDB_1193;NANPDB_2422;NANPDB_3508,LipidMAPS=LMPK12112054;LMPK12112101,PubChem=14130922,PlantCyc=CPD-5521,UNPD=UNPD100696;UNPD115785;UNPD153019;UNPD153588;UNPD164841;UNPD24705;UNPD32611;UNPD63345;UNPD6474;UNPD64871,COCONUT=CNP0352867	C27H30O16	Flavonoid-7-O-glycosides	OTUCXMIQUNROBJ-UHFFFAOYNA-N	O=C1C(OC2OC(CO)C(O)C(O)C2O)=C(OC3=CC(OC4OC(C)C(O)C(O)C4O)=CC(O)=C13)C=5C=CC(O)=C(O)C5	2-(3,4-dihydroxyphenyl)-5-hydroxy-7-{[3,4,5-trihydroxy-6-(hydroxymethyl)oxan-2-yl]oxy}-3-[(3,4,5-trihydroxy-6-methyloxan-2-yl)oxy]-4H-chromen-4-one	5.5893	HMDB=HMDB0135150,KNApSAcK=C00005431,ChEBI=CHEBI:133244,FooDB=FDB016380,LipidMAPS=LMPK12112199,PubChem=25245356;6325870,PlantCyc=CPD-8011,UNPD=UNPD14859;UNPD57433;UNPD66057,COCONUT=CNP0291161	C27H30O16	Flavonoid-7-O-glycosides	MCTZMXCUYPDYNE-UHFFFAOYNA-N	O=C1C(OC2OC(C)C(O)C(O)C2O)=C(OC3=CC(OC4OC(CO)C(O)C(O)C4O)=CC(O)=C13)C=5C=CC(O)=C(O)C5	Paeonoside	5.5764	HMDB=HMDB0037433,KNApSAcK=C00005177;C00005181;C00005182,ChEBI=CHEBI:67928;CHEBI:133224,FooDB=FDB016484,NANPDB=NANPDB_3513;NANPDB_4002,LipidMAPS=LMPK12111671;LMPK12111737;LMPK12111738,PubChem=13647409,PlantCyc=CPD-8034,UNPD=UNPD140801;UNPD194408;UNPD194948;UNPD195730;UNPD35230;UNPD62975;UNPD81059;UNPD92040,COCONUT=CNP0238857	C27H30O16	SN_UP_230216_67	609.14508:1631 610.14843:613 611.15179:73	98.4511:13 99.66577:36 135.04884:41 180.04668:26 200.88861:13 219.35492:13 299.94009:41 300.03842:57 300.9212:13 301.03305:81 301.0575:39 367.08167:23 368.1698:26 375.01816:46 385.01971:32 389.12515:14 438.59927:47 446.46182:22 512.8219:13 600.18384:13 607.44922:15 608.4422:16 609.13379:226 609.16602:309	4.14286	0.300752	0.308271	1.02256
5.734	363.208	Unknown																									CC_CUT_230217_2	363.20798:1092 364.21133:407 365.21469:222	44.99425:39 57.03026:33 58.99461:19 61.99519:32 73.03374:32 75.00929:20 84.07918:23 89.02679:16 95.00773:15 99.04392:15 111.69215:22 112.14025:21 113.02415:27 117.02572:27 119.03752:31 122.02708:49 122.99818:32 128.01964:50 131.04814:53 133.85347:13 134.92593:23 135.43678:20 137.01797:32 137.03236:33 138.02859:27 139.03574:28 143.04214:50 145.00786:35 150.04066:24 151.05948:31 155.0869:54 155.109…	0.105263	8.21053	0	0
5.749	307.139	UNPD163410	4.231	UNPD=UNPD163410,COCONUT=CNP0225017	C13H24O8	C-glycosyl compounds	HIXHJQYDTOCADR-NXKUSOBCNA-N	O=C(OC)CC(CC(O)C)C1OC(CO)C(O)C(O)C1O	UNPD75443	4.2166	UNPD=UNPD75443,COCONUT=CNP0316068	C13H24O8	Fatty acyl glycosides of mono- and disaccharides	HEBUDIJNELBPBV-OAUHHJLMNA-N	O=C(OC)CCC(C)COC1OC(CO)C(O)C(O)C1O	UNPD129203	4.2077	UNPD=UNPD129203,COCONUT=CNP0261756	C13H24O8	Fatty acyl glycosides of mono- and disaccharides	XSMXMGXXNMLRBB-MFYJOIJYNA-N	O=C(O)C1OC(OCC(C)(CO)CCC)C(O)C(O)C1O	UNPD21493	4.1967	UNPD=UNPD21493,COCONUT=CNP0153900	C13H24O8	CC_CUT_230217_2	307.13858:3077 308.14193:415 309.14529:70	44.99646:158 71.00951:50 73.0284:20 73.99879:36 85.03474:35 97.90607:13 98.952:14 117.01721:35 127.03591:37 130.9964:28 131.04315:40 131.08324:19 135.0545:17 136.86569:13 137.02986:37 137.05887:36 146.02733:30 149.0361:24 151.6888:16 154.06503:25 157.02594:20 159.07066:31 159.07919:28 160.03189:22 161.03185:39 161.05331:129 161.07516:35 163.03999:35 163.06232:32 165.05502:44 165.06628:14 165.2292…	0.270677	23.1353	0.0451128	0.18797
5.816	463.087	Quercetin 3-galactoside	5.9709	HMDB=HMDB0030775;HMDB0037362;HMDB0126559,KNApSAcK=C00005371;C00005372;C00005373,ChEBI=CHEBI:67486;CHEBI:68352,FooDB=FDB002711;FDB005893;FDB006655;FDB016389;FDB016407;FDB021640,NANPDB=NANPDB_65;NANPDB_66;NANPDB_156;NANPDB_163;NANPDB_284;NANPDB_285;NANPDB_286;NANPDB_318;NANPDB_329;NANPDB_330;NANPDB_335;NANPDB_337;NANPDB_343;NANPDB_404;NANPDB_410;NANPDB_417;NANPDB_682;NANPDB_683;NANPDB_767;NANPDB_83…	C21H20O12	Flavonoid-3-O-glycosides	OVSQVDMCBVZWGM-AISPFLNMNA-N	O=C1C(OC2OC(CO)C(O)C(O)C2O)=C(OC=3C=C(O)C=C(O)C13)C=4C=CC(O)=C(O)C4	2-(3,4-dihydroxyphenyl)-3,5-dihydroxy-7-{[3,4,5-trihydroxy-6-(hydroxymethyl)oxan-2-yl]oxy}-4H-chromen-4-one	5.8841	HMDB=HMDB0135151,KNApSAcK=C00005381;C00005382,ChEBI=CHEBI:28529,FooDB=FDB002523,NANPDB=NANPDB_704;NANPDB_1217;NANPDB_1846;NANPDB_2238;NANPDB_3243;NANPDB_3250;NANPDB_4005;NANPDB_5514;NANPDB_6125,LipidMAPS=LMPK12112178;LMPK12112179,PubChem=91820114,PlantCyc=CPD-8006,UNPD=UNPD15190;UNPD189997;UNPD43454;UNPD6233;UNPD93164,COCONUT=CNP0396336	C21H20O12	Flavonoid-7-O-glycosides	BBFYUPYFXSSMNV-UHFFFAOYNA-N	O=C1C(O)=C(OC2=CC(OC3OC(CO)C(O)C(O)C3O)=CC(O)=C12)C=4C=CC(O)=C(O)C4	Quercetin 4'-glucoside	5.8835	HMDB=HMDB0037932,KNApSAcK=C00005387;C00013835,ChEBI=CHEBI:75839,FooDB=FDB017095,NANPDB=NANPDB_1319,LipidMAPS=LMPK12112184,PubChem=54758556,PlantCyc=CPD-11685,UNPD=UNPD104630;UNPD115773;UNPD191102;UNPD45585;UNPD85748;UNPD96153,BLEXP=BLEXPDB00005320844,COCONUT=CNP0295715	C21H20O12	Flavonoid O-glycosides	OIUBYZLTFSLSBY-OKOVKYKENA-N	O=C1C(O)=C(OC=2C=C(O)C=C(O)C12)C=3C=CC(OC4OC(CO)C(O)C(O)C4O)=C(O)C3	Myricitrin	5.6967	HMDB=HMDB0034360,KNApSAcK=C00005730;C00051687,ChEBI=CHEBI:70082,FooDB=FDB012726,NANPDB=NANPDB_1367;NANPDB_3081;NANPDB_3191;NANPDB_3655;NANPDB_4851,LipidMAPS=LMPK12112436,UNPD=UNPD105569;UNPD129897;UNPD179410;UNPD18892;UNPD31071;UNPD63890;UNPD210791;UNPD223624,BLEXP=BLEXPDB00005281673,COCONUT=CNP0365444	C21H20O12	CC_CUT_230217_4	463.08737:3989 464.09072:984 465.09408:178	103.94592:5 107.04395:6 111.07599:17 112.71821:2 123.04787:7 123.58646:2 129.08788:2 151.00488:11 152.99055:16 164.00592:5 169.01126:5 173.07808:30 173.09508:24 179.03481:1 191.06218:40 192.7937:3 196.30457:2 204.5825:5 209.08096:5 217.04932:5 218.15161:2 221.05287:3 230.03989:7 231.09659:5 237.51624:2 242.13957:5 243.0208:14 249.12335:5 257.18558:2 266.09503:6 271.08856:7 271.14987:5 271.2738:5 …	0.0977444	0.0827068	0	29.9925
5.868	421.149	Crepidiaside A	5.1625	KNApSAcK=C00020809,NANPDB=NANPDB_5953,UNPD=UNPD145631,COCONUT=CNP0173901	C21H26O9	O-glycosyl compounds	GHSRDMYBBWWNGL-LRIMWPRONA-N	O=C1OC2C3C(C(=O)C=C3COC4OC(CO)C(O)C(O)C4O)=C(C)CCC2C1=C	14-Hydroxyhypocretenolide-beta-D-glucopyranoside	5.1394	KNApSAcK=C00033529,NANPDB=NANPDB_5735,UNPD=UNPD87105,COCONUT=CNP0324702	C21H26O9	O-glycosyl compounds	OGBHHUAQJLETIY-JFNXABACNA-N	O=C1OC23C(C(=O)C=C2C)=C(COC4OC(CO)C(O)C(O)C4O)CCC(C1=C)C3	15-desoxylactucin-alpha-D-glucopyranoside	5.088	NANPDB=NANPDB_6294,UNPD=UNPD69038,COCONUT=CNP0420515	C21H26O9	O-glycosyl compounds	FYHUGBDJWHPAHG-ZOHFHJANSA-N	O=C1OC2C3C(C(=O)C=C3C)=C(C)CC(OC4OC(CO)C(O)C(O)C4O)C2C1=C	Ixerin Z;(+)-Ixerin Z	5.0827	KNApSAcK=C00033978,UNPD=UNPD165897,COCONUT=CNP0239273	C21H26O9	CC_CUT_230217_2	421.14926:595 422.15261:100 423.15597:45	44.99096:41 44.99633:126 45.99932:30 89.02295:81 95.39164:34 109.79265:64 119.05415:90 127.03949:27 143.09456:37 149.02145:46 149.04907:57 150.02809:28 150.91975:25 151.00883:38 152.00621:28 153.10205:38 157.69576:25 158.0732:34 158.09508:18 160.99091:51 161.05402:60 163.03523:8 163.04495:39 164.04289:50 165.05069:118 165.06038:103 166.05122:56 166.06569:54 167.0265:31 167.06369:44 168.0468:29 17…	0.451128	4.47368	0.0676692	0.0902256
6.048	377.16	Gibberellin A17	5.4849	HMDB=HMDB0036897,KNApSAcK=C00000017,ChEBI=CHEBI:24236,FooDB=FDB015858,LipidMAPS=LMPR0104170034,PubChem=25200552,PlantCyc=CPD1F-86,UNPD=UNPD138711;UNPD23590,COCONUT=CNP0166806	C20H26O7	C20-gibberellin 20-carboxylic acids	AUKMHZZVLPQAOX-UHFFFAOYNA-N	O=C(O)C1C2C(C(=O)O)(C)CCCC2(C(=O)O)C3CCC4(O)C(=C)CC13C4	(+)-Cnicin;Cnicin	5.4465	KNApSAcK=C00003232,ChEBI=CHEBI:3768,NANPDB=NANPDB_5190;NANPDB_5387;NANPDB_5390;NANPDB_5391;NANPDB_5394;NANPDB_5398,PubChem=5281435,UNPD=UNPD108366;UNPD192314;UNPD192423;UNPD19359;UNPD198736;UNPD212760;UNPD214568;UNPD220171,BLEXP=BLEXPDB00006475844,COCONUT=CNP0208038	C20H26O7	Germacranolides and derivatives	ZTDFZLVUIVPZDU-JDWVENNGNA-N	O=C(OC1CC(=CCCC(=CC2OC(=O)C(=C)C21)CO)C)C(=C)C(O)CO	Gibberellin A13;GA13	5.3974	KNApSAcK=C00000013,ChEBI=CHEBI:72598,FooDB=FDB013661,PubChem=25246018,PlantCyc=CPD-6221,COCONUT=CNP0167112	C20H26O7	C20-gibberellin 20-carboxylic acids	UYRCHWLYXIQJKK-ZCJZNCLLNA-N	O=C(O)C1C2C(C(=O)O)(C)C(O)CCC2(C(=O)O)C3CCC4C(=C)CC13C4	Niveusin C	5.3301	HMDB=HMDB0034474,KNApSAcK=C00003338,ChEBI=CHEBI:7600,FooDB=FDB012884,UNPD=UNPD113689;UNPD136166;UNPD28448;UNPD29871;UNPD90479;UNPD98204,COCONUT=CNP0420782	C20H26O7	CC_CUT_230217_2	377.16031:10474 378.16366:2362 379.16702:409	61.98368:4 85.02348:8 96.96732:0 100.01775:3 101.02558:14 103.03847:24 109.06472:4 125.06469:6 127.08443:81 135.07861:59 136.01993:25 141.01617:7 141.09254:21 149.00977:72 149.02124:120 149.02908:131 149.88716:5 150.15491:5 150.56705:2 164.04602:66 165.02028:15 165.04411:66 165.05554:26 165.06548:38 167.07532:4 171.05536:146 171.06432:146 172.13675:3 173.07278:12 180.07605:40 185.13206:14 186.952…	0.285714	78.7519	0.721805	0.0526316
6.055	579.137	Quercetin 3-[rhamnosyl-(1->2)-alpha-L-arabinopyranoside]	5.6349	HMDB=HMDB0037928,KNApSAcK=C00005390,ChEBI=CHEBI:69379,FooDB=FDB017089,LipidMAPS=LMPK12112187,UNPD=UNPD75577;UNPD227193,COCONUT=CNP0415700	C26H28O15	Flavonoid-3-O-glycosides	IKTXLMAFUIXYTI-UHFFFAOYNA-N	O=C1C(OC2OCC(O)C(O)C2OC3OC(C)C(O)C(O)C3O)=C(OC=4C=C(O)C=C(O)C14)C=5C=CC(O)=C(O)C5	Neocarlinoside	5.6203	HMDB=HMDB0037408,KNApSAcK=C00006179;C00006184;C00006188,ChEBI=CHEBI:3421;CHEBI:7500,FooDB=FDB001558;FDB016453,NANPDB=NANPDB_2203,LipidMAPS=LMPK12110487;LMPK12110488;LMPK12110490,UNPD=UNPD1073;UNPD115731;UNPD196841;UNPD21094;UNPD96314;UNPD97882,BLEXP=BLEXPDB00003542481,COCONUT=CNP0231800	C26H28O15	Flavonoid 8-C-glycosides	XBGYTZHKGMCEGE-UHFFFAOYNA-N	O=C1C=C(OC2=C1C(O)=C(C(O)=C2C3OCC(O)C(O)C3O)C4OC(CO)C(O)C(O)C4O)C=5C=CC(O)=C(O)C5	Isocarlinoside	5.5128	HMDB=HMDB0030721,KNApSAcK=C00006178;C00006187,ChEBI=CHEBI:75566,FooDB=FDB002644;FDB005958,LipidMAPS=LMPK12110486;LMPK12110489,UNPD=UNPD118606;UNPD53202;UNPD80341,COCONUT=CNP0184845	C26H28O15	Flavonoid 8-C-glycosides	WYYFCTVKFALPQV-UHFFFAOYNA-N	O=C1C=C(OC2=C1C(O)=C(C(O)=C2C3OC(CO)C(O)C(O)C3O)C4OCC(O)C(O)C4O)C=5C=CC(O)=C(O)C5	6-Hydroxyluteolin 7-rhamnosyl-(1->4)-xyloside	5.4727	KNApSAcK=C00004389,LipidMAPS=LMPK12111187,UNPD=UNPD148719,COCONUT=CNP0278066	C26H28O15	CC_CUT_230217_4	579.13745:1887 580.1408:780 581.14416:21	49.92548:2 78.21387:2 85.02918:3 112.07312:3 117.02054:1 121.04495:2 129.84074:2 153.05338:2 173.15454:2 175.09888:2 184.03914:4 185.11093:3 187.11382:8 192.15099:3 213.1142:4 227.08453:2 271.02762:19 297.07013:9 297.17072:2 299.97089:9 300.00839:299 300.02652:275 300.04807:184 301.0416:35 301.11456:2 302.03296:13 310.28485:3 310.59738:4 336.06354:2 338.27377:6 361.21423:7 365.57269:2 365.83969:4…	0.075188	0	0.225564	14.188
6.1	415.199	Ethyl 7-epi-12-hydroxyjasmonate glucoside	4.9765	HMDB=HMDB0036340,FooDB=FDB015211,UNPD=UNPD191615,COCONUT=CNP0140277	C20H32O9	Fatty acyl glycosides of mono- and disaccharides	DALGUVBWVCFIPV-ONEGZZNKNA-N	O=C(OCC)CC1CCC(=O)C1CC=CCCOC2OC(CO)C(O)C(O)C2O	6-Acetoxy-7-hydroxymyrcene-7-O-beta-D-glucopyranoside-2'-O-acetate	4.9175	KNApSAcK=C00021084,UNPD=UNPD92208,COCONUT=CNP0176426	C20H32O9	Fatty acyl glycosides of mono- and disaccharides	GTTUNXIKMRJZGS-RNXGYQRANA-N	O=C(OC1C(OC(CO)C(O)C1O)OC(C)(C)C(OC(=O)C)CCC(=C)C=C)C	UNPD186864	4.8469	UNPD=UNPD186864;UNPD33131;UNPD72630,COCONUT=CNP0144660	C20H32O9	Terpene glycosides	YICCDWNSZGHVRH-NGXJLZLTNA-N	O=C(OCC1OC(OCCC(=C)CCC=C(C)CO)C(OC(=O)C)C(O)C1O)C	UNPD72368	4.8429	UNPD=UNPD72368,COCONUT=CNP0152203	C20H32O9	CC_CUT_230217_2	415.19858:3328 416.20193:585 417.20529:118	41.99792:3 44.99717:77 51.4566:2 56.18188:2 71.01205:32 78.91546:6 87.05111:6 89.02158:31 96.95612:6 104.48074:5 108.06232:4 117.07417:6 118.34924:7 119.03353:6 119.06847:8 121.03174:27 121.64067:4 125.0201:9 128.01181:7 129.88507:2 135.05038:31 137.01807:14 145.0891:5 147.04204:20 149.05734:4 150.03215:278 150.03938:259 153.06067:18 159.09686:3 165.05403:837 165.07364:774 166.05609:74 166.06679:…	0.120301	25.0226	0.210526	0
6.145	447.09	Quercitrin	5.7807	HMDB=HMDB0033751;HMDB0135149,KNApSAcK=C00005374;C00029617,ChEBI=CHEBI:17558;CHEBI:58192;CHEBI:75863;CHEBI:75886;CHEBI:76060;CHEBI:110203,FooDB=FDB011884,NANPDB=NANPDB_64;NANPDB_316;NANPDB_830;NANPDB_831;NANPDB_940;NANPDB_1365;NANPDB_2205;NANPDB_2239;NANPDB_2329;NANPDB_2345;NANPDB_2449;NANPDB_2566;NANPDB_2766;NANPDB_3188;NANPDB_3415;NANPDB_3654;NANPDB_4511;NANPDB_4852,STOFF=STOFF_1308,LipidMAPS=LM…	C21H20O11	Flavonoid-3-O-glycosides	OXGUCUVFOIWWQJ-FKBAKEJPNA-N	O=C1C(OC2OC(C)C(O)C(O)C2O)=C(OC=3C=C(O)C=C(O)C13)C=4C=CC(O)=C(O)C4	2-(3,4-dihydroxyphenyl)-5,7-dihydroxy-6-[3,4,5-trihydroxy-6-(hydroxymethyl)oxan-2-yl]-4H-chromen-4-one	5.5804	HMDB=HMDB0127356,KNApSAcK=C00001055;C00006104,ChEBI=CHEBI:17965;CHEBI:58333,FooDB=FDB001707;FDB012395;FDB016650;FDB018245,NANPDB=NANPDB_677;NANPDB_1215;NANPDB_2347;NANPDB_2455;NANPDB_2757;NANPDB_3319;NANPDB_6283,LipidMAPS=LMPK12110469;LMPK12110473,PubChem=49852298,PlantCyc=ISOORIENTIN;CPD-12657,UNPD=UNPD117721;UNPD168842;UNPD178053;UNPD29454;UNPD81821,BLEXP=BLEXPDB00006426860,COCONUT=CNP0222527	C21H20O11	Flavonoid C-glycosides	ODBRNZZJSYPIDI-UHFFFAOYNA-N	O=C1C=C(OC2=CC(O)=C(C(O)=C12)C3OC(CO)C(O)C(O)C3O)C=4C=CC(O)=C(O)C4	Orientin	5.5787	HMDB=HMDB0030614,KNApSAcK=C00001078;C00006355,ChEBI=CHEBI:7781,FooDB=FDB002510,NANPDB=NANPDB_678;NANPDB_2454;NANPDB_2756;NANPDB_3329;NANPDB_6282,LipidMAPS=LMPK12110470;LMPK12110509,PubChem=90658326,PlantCyc=CPD-15083,UNPD=UNPD11024;UNPD158283;UNPD171134;UNPD39841;UNPD41484;UNPD213353,BLEXP=BLEXPDB00005382105,COCONUT=CNP0221949	C21H20O11	Flavonoid 8-C-glycosides	PLAPMLGJVGLZOV-UHFFFAOYNA-N	O=C1C=C(OC=2C1=C(O)C=C(O)C2C3OC(CO)C(O)C(O)C3O)C=4C=CC(O)=C(O)C4	Luteolin 7-glucoside	5.5741	HMDB=HMDB0035588;HMDB0038467,KNApSAcK=C00004266;C00004267,ChEBI=CHEBI:27994;CHEBI:77791,FooDB=FDB014280;FDB017826,NANPDB=NANPDB_705;NANPDB_814;NANPDB_832;NANPDB_1321;NANPDB_1641;NANPDB_1847;NANPDB_2134;NANPDB_2754;NANPDB_3034;NANPDB_3297;NANPDB_3325;NANPDB_4243;NANPDB_4354;NANPDB_4651;NANPDB_4652;NANPDB_4658;NANPDB_4659;NANPDB_4665;NANPDB_4666;NANPDB_4671;NANPDB_4672;NANPDB_4677;NANPDB_4678;NANPD…	C21H20O11	CC_CUT_230217_4	447.09045:5766 448.0938:969 449.09716:242	72.74001:6 93.05711:0 122.30836:2 130.18452:2 130.73491:10 135.98558:9 145.02574:6 151.01234:30 182.12646:5 187.09308:3 194.14528:2 195.02817:5 196.25401:2 211.03859:3 215.03241:9 238.02524:6 243.03442:27 245.04877:4 253.14394:6 254.82393:4 265.94385:3 271.00882:16 271.03915:19 272.03452:7 283.01596:5 287.11795:4 288.28708:4 290.89166:2 299.01794:21 299.9071:5 299.97568:25 300.0296:252 301.00989:…	0.0827068	0	0.503759	43.3534
6.232	525.367	Unknown			C26H54O10																						CC_CUT_230217_3	525.36664:3145 526.36999:638 527.37335:45	41.99637:6 90.13076:4 101.02755:2 107.52193:2 128.03368:8 129.0641:7 147.02568:3 148.56647:1 149.05678:21 161.60309:2 165.01135:56 165.01956:56 173.07623:2 178.0296:5 179.00592:3 195.7325:4 197.88643:2 213.12656:2 215.01871:4 220.94946:2 229.04213:4 240.16647:6 243.19864:20 254.87404:4 257.98187:2 273.70953:2 277.16351:20 279.10223:3 287.19809:3 294.08963:2 299.15466:3 313.14368:4 313.26749:5 317…	0.0902256	0	23.6466	0.0451128
6.359	638.453	Unknown			C35H65N3O5S																						CC_CUT_230217_3	638.45349:2206 639.45684:0 640.4602:190	44.84216:4 74.0194:11 82.03172:3 96.96209:110 102.95767:9 124.01547:6 125.03017:1 132.02678:5 139.01346:2 142.77103:7 145.02153:11 151.04297:1 164.03435:8 172.04977:9 181.05098:7 183.0007:5 184.64355:2 191.2258:3 199.96339:7 206.9463:5 220.59372:2 221.05994:3 223.07329:7 226.15283:3 234.10378:2 243.15776:8 255.19435:10 259.4494:2 296.06381:6 304.66159:2 308.56992:5 330.00159:2 332.18063:2 334.122…	0	0	16.5865	0.105263
6.41	187.098	Azelaic acid	5.6798	HMDB=HMDB0000784,KNApSAcK=C00045634,ChEBI=CHEBI:48131;CHEBI:78208,DrugBank=DB00548,T3DB=T3D4799,FooDB=FDB012192,STOFF=STOFF_2610,BMDB=BMDB00784,LipidMAPS=LMFA01170054,Urine=HMDB0000784,Saliva=HMDB0000784,Feces=HMDB0000784,CSF=HMDB0000784,Serum=HMDB0000784,UNPD=UNPD104030,BLEXP=BLEXPDB00000002266,COCONUT=CNP0225848	C9H16O4	Medium-chain fatty acids	BDJRBEYXGGNYIS-UHFFFAOYSA-N	O=C(O)CCCCCCCC(=O)O	3-(2'-Hydroxyethyl)-5-(2''-hydroxypropyl)-dihydrofuran-2(3H)-one	5.3921	KNApSAcK=C00036507,NANPDB=NANPDB_783,UNPD=UNPD109560,COCONUT=CNP0114431	C9H16O4	Gamma butyrolactones	FWOZSTFAXJAMFE-UHFFFAOYNA-N	O=C1OC(CC(O)C)CC1CCO	UNPD5551	5.3261	UNPD=UNPD5551,NPA=NPA011428;NPA012051,COCONUT=CNP0299650	C9H16O4	Oxolanes	IIIMOTPQTTVUFX-RFFRVANBNA-N	O=C(O)CC1COC(C1)C(O)CC	3-Methylsuberic acid	5.3192	HMDB=HMDB0059783,ChEBI=CHEBI:89847,LipidMAPS=LMFA01030981,Urine=HMDB0059783,UNPD=UNPD116253,BLEXP=BLEXPDB00012346696,COCONUT=CNP0190102	C9H16O4	CC_CUT_230217_1	187.09665:4653 188.1:644 189.10336:60	43.017:43 44.99597:43 72.00988:14 82.96175:13 84.01143:36 89.02872:18 92.10004:13 96.96652:19 99.00314:28 99.04613:47 100.07333:55 100.8677:13 103.03269:32 109.06524:25 111.04658:26 114.05105:44 115.02921:31 125.09572:130 127.24252:26 129.05981:41 130.088:62 131.02339:36 131.04819:45 135.08614:37 140.02957:42 142.26993:34 143.04228:47 144.08012:35 147.05811:29 149.0923:23 149.99799:25 150.02356:1…	34.985	73.4812	15.2857	16.1729
6.426	509.201	3-[4-[1-(4-Hydroxy-3-methoxyphenyl)-1,3-dihydroxyisopropoxy]-2-hydroxyphenyl]propyl alpha-L-rhamnopyranoside	5.2413	KNApSAcK=C00019454,UNPD=UNPD119504;UNPD18768;UNPD72367,COCONUT=CNP0183131	C25H34O11	Lignan glycosides	FYHLKCZPPZOFJK-YEBWHXJZNA-N	OC1=CC=C(C=C1OC)C(O)C(OC2=CC=C(C=C2O)CCCOC3OC(C)C(O)C(O)C3O)CO	Aeglin	5.2388	HMDB=HMDB0041415,FooDB=FDB021360,UNPD=UNPD82440,COCONUT=CNP0310660	C25H34O11	Fatty acyl glycosides of mono- and disaccharides	HLXHWKRKFDBAEQ-MDWZMJQENA-N	O=C1OC=2C=C(OCC=C(C)C(O)CC(OC3OC(CO)C(O)C(O)C3O)C(O)(C)C)C=CC2C=C1	UNPD153288	5.1996	UNPD=UNPD153288,COCONUT=CNP0143846	C25H34O11	Phenolic glycosides	ISROVTKXFHMBAY-XCVXTYNMNA-N	OC=1C=C(OC)C(=C(OC)C1OC)CCCC2=CC=C(OC3OC(CO)C(O)C(O)C3O)C(OC)=C2	UNPD136700	5.1847	UNPD=UNPD136700,COCONUT=CNP0201563	C25H34O11	CC_CUT_230217_2	509.20142:3158 510.20477:668 511.20813:215	44.16485:13 44.99395:73 44.99901:67 46.0936:19 62.06116:19 87.04504:26 92.28875:14 92.9627:53 96.96154:30 97.03344:26 99.82912:15 107.08757:40 110.01061:38 119.04211:34 121.06515:29 125.08647:50 125.10334:23 126.09994:19 127.04687:43 135.04729:43 135.08086:28 135.60965:13 136.03821:51 137.01793:26 141.02037:17 143.11:46 145.52307:15 145.87323:13 151.03523:18 151.64545:19 153.12502:41 159.07928:43…	0.0451128	23.7444	0.293233	0.075188
6.452	214.144	Unknown			C11H21NO3																						CC_CUT_230217_1	214.14441:11095 215.14776:1646 216.15112:202	44.99751:5 96.96102:15 96.96855:15 98.90585:2 100.07155:51 101.06358:29 109.07139:6 112.98902:23 113.00577:12 113.05524:5 123.51559:2 126.10789:0 130.05782:41 130.08653:269 130.09901:265 131.78093:3 134.0621:3 135.03549:31 135.05484:31 135.49794:3 149.05629:12 157.05804:7 157.09592:1 164.28697:5 164.53654:5 167.13589:3 168.27524:6 168.9883:7 170.04999:5 170.14323:219 170.16353:227 171.14755:56 17…	83.4211	11.1278	0	0
6.456	836.584	Unknown			C54H79NO6																						CC_CUT_230217_3	836.58392:17215 837.58727:0 838.59063:2091	58.33278:1 101.02956:32 116.91815:4 127.92606:1 128.00609:74 133.08292:1 135.32944:1 161.03139:5 161.05638:5 173.3056:3 173.41617:2 179.05853:1 184.51747:1 195.32552:2 202.34526:1 203.95215:4 207.43692:1 209.12207:3 212.15245:11 221.80777:1 238.94438:1 259.70844:2 302.75757:1 306.0437:1 323.45325:1 332.62494:8 337.96417:1 338.26114:4 352.76816:3 371.16275:12 393.2312:3 401.27954:1 423.74155:4 428…	0.0977444	0.0451128	129.436	0.421053
6.553	949.668	Unknown																									CC_CUT_230217_3	949.66766:9383 950.67101:6338 951.67437:1571	42.66458:7 44.99749:4 49.24006:2 50.74121:4 107.53551:2 109.02256:5 128.0188:6 155.11157:2 173.08662:9 179.02841:4 181.38687:4 185.09013:8 201.12476:6 215.01372:2 216.04517:2 228.07007:9 231.13306:3 251.05313:3 253.02084:4 259.86493:4 290.26233:4 341.12909:26 341.14285:26 347.05011:7 358.15643:3 375.87051:6 378.17838:1 382.20877:4 403.14566:3 409.32919:3 410.23141:6 451.33554:5 484.32544:2 491.25…	0.150376	0.0526316	70.5489	0.0451128
6.715	405.155	(+)-Lariciresinol	5.673	KNApSAcK=C00000602;C00000603,ChEBI=CHEBI:67244;CHEBI:67246,FooDB=FDB011629;FDB012578;FDB030072,NANPDB=NANPDB_1480,PubChem=23815394;332427,PlantCyc=CPD-8908;CPD-8907,UNPD=UNPD171424;UNPD29649;UNPD37191;UNPD43010,BLEXP=BLEXPDB00000134203,COCONUT=CNP0193057	C20H24O6	7,9'-epoxylignans	MHXCIKYXNYCMHY-KICIYKGHNA-N	OC1=CC=C(C=C1OC)CC2COC(C3=CC=C(O)C(OC)=C3)C2CO	Isolariciresinol;(+)-Isolariciresinol	5.4622	KNApSAcK=C00007204;C00031446,ChEBI=CHEBI:69542,FooDB=FDB000328;FDB012663,NANPDB=NANPDB_4638,UNPD=UNPD110256;UNPD140160;UNPD179540;UNPD4968,BLEXP=BLEXPDB00000160521,COCONUT=CNP0179824	C20H24O6	9,9p-dihydroxyaryltetralin lignans	OGFXBIXJCWAUCH-ALOORJTLNA-N	OC1=CC=C(C=C1OC)C2C3=CC(O)=C(OC)C=C3CC(CO)C2CO	(8R,8'R,9R)-4,4',9-trihydroxy-3,3'-dimethoxy-9,9'-epoxylignan	5.4179	KNApSAcK=C00038101,FooDB=FDB030079,PubChem=10316468,PlantCyc=CPD-8911,UNPD=UNPD128091;UNPD163204;UNPD169404,COCONUT=CNP0184427	C20H24O6	Dibenzylbutyrolactols	AQTZWMJGAOIWFV-DTIVVDTKNA-N	OC1=CC=C(C=C1OC)CC2COC(O)C2CC3=CC=C(O)C(OC)=C3	Casegravol isovalerate	5.3653	HMDB=HMDB0039034,KNApSAcK=C00019811,FooDB=FDB018531,UNPD=UNPD11249,COCONUT=CNP0410701	C20H24O6	CC_CUT_230217_1	405.1553:4235 406.15865:949 407.16201:241	87.0123:10 109.02947:9 111.04453:10 111.10983:8 113.02277:5 114.06381:5 115.04331:25 117.86152:3 128.00911:20 129.01324:4 139.07703:49 139.10805:6 141.05273:12 146.04248:2 149.99812:6 155.10593:17 159.04457:9 163.11009:6 165.02165:19 166.05614:5 167.07925:22 167.09801:18 169.09744:2 170.99742:9 171.13228:14 175.67804:5 179.04033:7 180.68016:3 181.08525:19 188.10204:1 192.07491:11 193.0874:7 195.0…	31.8421	4.40602	0.105263	0
6.774	263.128	(S)-Abscisic acid	5.2937	HMDB=HMDB0035140;HMDB0036093,KNApSAcK=C00000134,ChEBI=CHEBI:2365;CHEBI:28937;CHEBI:62071;CHEBI:18657;CHEBI:18743;CHEBI:22152;CHEBI:37569;CHEBI:62421;CHEBI:62426;CHEBI:62429;CHEBI:62431;CHEBI:62432;CHEBI:62433;CHEBI:93815,FooDB=FDB013776;FDB014933;FDB030331,LipidMAPS=LMPR0103050001;LMPR0103050008;LMPR0103050012,PubChem=7251168;6951345;5375200;5280896,PlantCyc=CPD-693;CPD-7731,UNPD=UNPD103709;UNPD5…	C15H20O4	Abscisic acids and derivatives	JLIDBLDQVAYHNE-VHGGIAACNA-N	O=C(O)C=C(C=CC1(O)C(=CC(=O)CC1(C)C)C)C	Tatridin B	5.1854	HMDB=HMDB0036931,KNApSAcK=C00011802;C00012331,ChEBI=CHEBI:73239;CHEBI:74113,FooDB=FDB015900,PubChem=14191260,UNPD=UNPD100262;UNPD108519;UNPD109012;UNPD169234;UNPD29778;UNPD3340,COCONUT=CNP0336650	C15H20O4	Terpene lactones	KNEQPJSDSYNUHP-VURMDHGXNA-N	O=C1OC2CC(=C)C(O)CCC(=CC(O)C2C1=C)C	Vulgarin	5.1808	HMDB=HMDB0036130,KNApSAcK=C00003393;C00013072,ChEBI=CHEBI:10024,FooDB=FDB014979,NANPDB=NANPDB_1562;NANPDB_1824;NANPDB_1922;NANPDB_2056;NANPDB_2058;NANPDB_6831,UNPD=UNPD101702;UNPD132861;UNPD13696;UNPD194354;UNPD35608;UNPD37908;UNPD76142,COCONUT=CNP0232387	C15H20O4	Eudesmanolides, secoeudesmanolides, and derivatives	NGPDZEACIWDCKX-UHFFFAOYNA-N	O=C1OC2C(CCC3(C(=O)C=CC(O)(C)C23)C)C1C	2-Methyl-1-[2,4,6-trihydroxy-3-(3-methyl-2-butenyl)phenyl]-1-propanone	5.1062	HMDB=HMDB0041284,ChEBI=CHEBI:134342,FooDB=FDB021200,PubChem=25203134,PlantCyc=4-PRENYLPHLORISOBUTYROPHENONE,UNPD=UNPD108847,COCONUT=CNP0230090	C15H20O4	CC_CUT_230217_1	263.12823:17860 264.13158:2385 265.13494:432	42.50122:6 53.64885:2 59.01:3 68.9267:3 83.0545:14 84.63457:2 93.03628:3 93.77679:2 99.00545:13 111.00828:4 111.0505:2 120.00619:1 121.07497:12 124.11832:4 125.05488:3 127.11115:13 131.08441:3 133.03314:1 133.08235:8 135.6608:3 136.05557:66 138.07097:27 139.06952:42 139.08217:43 139.09586:13 142.04546:4 146.88831:2 147.356:3 152.091:65 153.06749:79 153.0809:162 153.09189:167 155.07147:21 162.0986…	134.286	2.36842	0.180451	0
6.978	301.035	Quercetin	5.7306	HMDB=HMDB0005794,KNApSAcK=C00004631,ChEBI=CHEBI:16243;CHEBI:57694,DrugBank=DB04216,YMDB=YMDB01777,T3DB=T3D4758,FooDB=FDB011904,NANPDB=NANPDB_162;NANPDB_321;NANPDB_685;NANPDB_821;NANPDB_714;NANPDB_838;NANPDB_1125;NANPDB_1212;NANPDB_1331;NANPDB_1440;NANPDB_1472;NANPDB_1541;NANPDB_1781;NANPDB_1848;NANPDB_2076;NANPDB_2223;NANPDB_2233;NANPDB_2304;NANPDB_2384;NANPDB_2565;NANPDB_2770;NANPDB_3193;NANPDB_…	C15H10O7	Flavonols	REFJWTPEDVJJIY-UHFFFAOYSA-N	O=C1C(O)=C(OC=2C=C(O)C=C(O)C12)C=3C=CC(O)=C(O)C3	Tricetin	5.4747	HMDB=HMDB0029620,KNApSAcK=C00013328,ChEBI=CHEBI:507499;CHEBI:60045,DrugBank=DB08230,FooDB=FDB000790,LipidMAPS=LMPK12110847,PubChem=46878558;5281701,PlantCyc=CPD-12570,UNPD=UNPD168469,BLEXP=BLEXPDB00005281701,COCONUT=CNP0164562	C15H10O7	Flavones	ARSRJFRKVXALTF-UHFFFAOYSA-N	O=C1C=C(OC=2C=C(O)C=C(O)C12)C=3C=C(O)C(O)=C(O)C3	Herbacetin	5.314	KNApSAcK=C00001048,FooDB=FDB018892,NANPDB=NANPDB_1330,LipidMAPS=LMPK12113149,UNPD=UNPD148135,COCONUT=CNP0284245	C15H10O7	Flavonols	ZDOTZEDNGNPOEW-UHFFFAOYSA-N	O=C1C(O)=C(OC=2C(O)=C(O)C=C(O)C12)C=3C=CC(O)=CC3	Morin	5.314	HMDB=HMDB0030796,KNApSAcK=C00004624,ChEBI=CHEBI:75092,FooDB=FDB002736,LipidMAPS=LMPK12112517,UNPD=UNPD113789;UNPD177836,BLEXP=BLEXPDB00005281670,COCONUT=CNP0310279	C15H10O7	CC_CUT_230217_1	301.03503:7369 302.03838:1394 303.04174:165	57.38733:3 83.04527:29 95.89188:4 107.0471:14 110.03735:6 110.642:4 112.98276:9 112.99234:9 113.0571:13 115.03115:2 117.9561:7 121.0318:56 121.07012:14 123.08361:11 125.06194:58 125.09605:18 136.03844:76 136.05096:89 136.06744:68 137.09453:3 137.10472:12 137.95262:12 138.06885:44 138.72609:8 139.07089:57 139.08167:60 141.0594:8 146.17322:7 148.05952:20 149.05756:18 150.14134:11 150.99617:325 151.…	55.406	9.91729	11.0301	3.03759
7.239	345.223	MINEs-219313	2.5496	MINE=C37b27232faa09590a45ce6fa23b8cfaa7aab010a	C25H30O	Sesquiterpenoids	LZYVGWSXVPLURV-UHFFFAOYSA-N	O=CC(=CC=CC=C(C=CC=C(C=CC=1C(=CC=C(C1C)C)C)C)C)C	MINEs-219312	2.5496	MINE=C9511a23054c1e8799abd03d3fe3b6580fddf7870	C25H30O	Aromatic monoterpenoids	JWYUEAQVRSDSSZ-UHFFFAOYSA-N	O=CC(=CC=CC=C(C=CC=C(C=CC1=CC=C(C(=C1C)C)C)C)C)C												CC_CUT_230217_1	345.22336:3688 346.22671:730 347.23007:2096	44.9963:110 55.05949:37 60.45654:34 73.02776:41 73.03527:41 79.94785:31 82.33328:18 83.05068:32 89.02257:33 96.99059:26 97.03806:19 105.04243:22 107.06224:42 112.98535:72 127.07452:62 128.00459:26 129.00829:33 131.58423:13 148.1306:20 149.97989:58 151.04379:38 153.08807:85 162.99756:58 165.05989:86 165.09052:24 165.10362:15 166.06712:24 167.11578:90 167.68777:14 169.12602:26 171.112:16 177.09248:…	27.7293	7.19549	0.556391	0.075188
7.422	347.208	xi-7-Hydroxyhexadecanedioic acid	5.0878	HMDB=HMDB0037830,FooDB=FDB016979,LipidMAPS=LMFA01170058,UNPD=UNPD179220,COCONUT=CNP0372561	C16H30O5	Long-chain fatty acids	BNKCVLYEVLBHCL-UHFFFAOYNA-N	O=C(O)CCCCCCCCC(O)CCCCCC(=O)O	xi-8-Hydroxyhexadecanedioic acid	5.0867	HMDB=HMDB0037831,FooDB=FDB016980,LipidMAPS=LMFA01170057,UNPD=UNPD45555,COCONUT=CNP0252007	C16H30O5	Long-chain fatty acids	GZQVGXLMHGPBET-UHFFFAOYNA-N	O=C(O)CCCCCCCC(O)CCCCCCC(=O)O	UNPD200212	5.0265	UNPD=UNPD200212,COCONUT=CNP0323711	C16H30O5	Long-chain fatty acids	GTJOQTFPQLBALB-NIZUQCOVNA-N	O=C(O)CCCCCC(O)C(O)C(O)C=CCCCCC	Koninginin G	4.9535	KNApSAcK=C00049050,UNPD=UNPD152642,NPA=NPA000356,COCONUT=CNP0373437	C16H30O5	CC_CUT_230217_1	347.20813:5291 348.21148:981 349.21484:138	44.99421:66 44.99907:73 53.65281:20 57.03625:35 59.01345:49 59.39426:35 65.9091:19 71.01218:38 73.02773:51 83.05251:22 84.01887:28 87.0136:31 87.0462:37 90.03072:54 94.72732:13 96.0674:24 108.39783:13 111.04459:45 112.77835:19 112.98257:28 124.01886:26 128.01715:86 128.55896:18 137.13774:32 143.03981:35 153.09337:109 157.02307:28 159.10677:29 161.03775:26 165.05754:40 165.12959:29 166.2478:31 169…	39.782	0.481203	0.0676692	0.0451128
7.748	327.218	Corchorifatty acid F	5.2577	HMDB=HMDB0035919,KNApSAcK=C00000387,ChEBI=CHEBI:91218,FooDB=FDB014713,NANPDB=NANPDB_1264,LipidMAPS=LMFA01050531;LMFA02000022;LMFA02000220;LMFA02000295;LMFA02000313;LMFA02000314,UNPD=UNPD191763;UNPD28770;UNPD54074;UNPD71314;UNPD74443,NPA=NPA016895,COCONUT=CNP0140165	C18H32O5	Lineolic acids and derivatives	MKYUCBXUUSZMQB-MKZMYESJNA-N	O=C(O)CCCCCCCC(O)C=CC(O)C(O)CC=CCC	Auxin a	5.0119	HMDB=HMDB0038483,FooDB=FDB017851,PubChem=92772,UNPD=UNPD39012,BLEXP=BLEXPDB00000092772,COCONUT=CNP0108028	C18H32O5	Monocyclic monoterpenoids	RKOUCPMGBBKLNK-UHFFFAOYNA-N	O=C(O)C(O)C(O)CC(O)C1=CC(CC1C(C)CC)C(C)CC	2,3-dinor-8-epi-prostaglandin F1alpha	4.9764	ChEBI=CHEBI:34229,SMPDB=PW_C040709,LipidMAPS=LMFA03010154,PubChem=9548882,UNPD=UNPD168304,COCONUT=CNP0260624	C18H32O5	Prostaglandins and related compounds	XHHYJZGDOMKLEE-SZUXCQPQNA-N	O=C(O)CCCCC1C(O)CC(O)C1C=CC(O)CCCCC	Polyrhacitide A;(+)-Polyrhacitide A	4.9098	KNApSAcK=C00040047,UNPD=UNPD8695,COCONUT=CNP0324583	C18H32O5	CC_CUT_230217_1	327.21799:15143 328.22134:3912 329.2247:659	64.55032:6 69.03466:15 71.04689:8 82.10939:2 98.39011:5 104.54133:5 108.6644:5 111.08727:4 116.93253:13 119.08307:69 119.09521:69 121.09931:11 125.1006:4 126.04285:6 127.10728:25 127.11549:25 129.42772:2 136.06592:2 137.09079:537 137.09814:537 138.09595:42 138.32532:4 141.62968:2 163.17442:7 165.36234:5 169.09538:15 170.08713:10 171.07417:70 171.10445:872 172.07367:5 172.18259:9 179.07817:7 181.0…	113.857	4.3985	0.0451128	0.120301
7.789	287.222	(S)-10,16-Dihydroxyhexadecanoic acid	6.6643	HMDB=HMDB0037798,KNApSAcK=C00007440,ChEBI=CHEBI:692,FooDB=FDB016942;FDB021203,LipidMAPS=LMFA01050341,PubChem=25201518;441449,PlantCyc=9--OR-1016-DIHYDROXYPALMITATE,UNPD=UNPD83246,COCONUT=CNP0346467	C16H32O4	Long-chain fatty acids	VJZBXAQGWLMYMS-UHFFFAOYNA-N	O=C(O)CCCCCCCCC(O)CCCCCCO	epi-Ethyl seco-plakortide Z;Epiethyl secoplakortide Z	6.2477	KNApSAcK=C00049900;C00049904,UNPD=UNPD46343;UNPD56190,COCONUT=CNP0147412	C16H32O4	Fatty alcohols	REIVAXQHNQLEBV-OWBWGBTENA-N	O=C(OCC)CC(O)C(CC)CC(O)(CC)CCCC	UNPD138938	6.1435	UNPD=UNPD138938,COCONUT=CNP0397559	C16H32O4	Fatty alcohols	DJDUSEYGJZDZEN-PTTDRDKLNA-N	O=C(OC)CCC(O)CCCCCCCC(O)CCC	(3R,15R)-3,15-dihydroxypalmitic acid	6.1435	ChEBI=CHEBI:79248,COCONUT=CNP0272419	C16H32O4	CC_CUT_230217_1	287.22159:22275 288.22494:4424 289.2283:372	43.01597:7 63.96043:4 75.00703:3 99.08421:19 99.4926:4 103.12196:2 107.05627:2 111.07135:8 112.99655:8 113.08965:3 115.07909:6 129.09357:0 130.02965:3 133.38516:4 136.03398:5 137.09071:46 137.10025:46 139.10901:4 140.03238:4 141.12558:26 143.08961:7 145.08826:5 149.04175:9 151.03659:2 153.05919:14 153.12521:17 154.48784:6 167.89157:2 169.09134:12 177.97057:3 180.62346:3 182.15564:11 183.01956:5 1…	167.481	80.0602	0.18797	0
8.073	329.232	9,12,13-TriHOME	6.4204	HMDB=HMDB0004708;HMDB0038555,KNApSAcK=C00035037;C00041298,ChEBI=CHEBI:34506;CHEBI:91217,FooDB=FDB017942;FDB018618;FDB023418,NANPDB=NANPDB_1265;NANPDB_1353;NANPDB_5306,BMDB=BMDB04708,LipidMAPS=LMFA02000014;LMFA02000169;LMFA02000294,Serum=HMDB0004708,PubChem=9858729,UNPD=UNPD154982;UNPD157744;UNPD75487,BLEXP=BLEXPDB00009858729,COCONUT=CNP0214896	C18H34O5	Long-chain fatty acids	MDIUMSLCYIJBQC-MVFSOIOZSA-N	O=C(O)CCCCCCCC(O)C=CC(O)C(O)CCCCC	Tianshic acid	6.1079	KNApSAcK=C00032358,ChEBI=CHEBI:66230,UNPD=UNPD202699;UNPD28977;UNPD223419,COCONUT=CNP0262900	C18H34O5	Long-chain fatty acids	YFCZLXRIKFCQFU-BUHFOSPRNA-N	O=C(O)CCCCCCC(O)C=CC(O)C(O)CCCCCC	9,10,13-TriHOME	6.1068	HMDB=HMDB0004710,ChEBI=CHEBI:34499,FooDB=FDB023419,LipidMAPS=LMFA02000168,CSF=HMDB0004710,Serum=HMDB0004710,PubChem=5282965,BLEXP=BLEXPDB00005282965,COCONUT=CNP0083957	C18H34O5	Long-chain fatty acids	NTVFQBIHLSPEGQ-SYMVGPSASA-N	O=C(O)CCCCCCCC(O)C(O)C=CC(O)CCCCC	9,10-Dihydroxy-12,13-epoxyoctadecanoate	6.0005	ChEBI=CHEBI:34503,PubChem=11954063,COCONUT=CNP0024767	C18H34O5	CC_CUT_230217_1	329.23245:44891 330.2358:9541 331.23916:1075	42.35642:3 42.50511:3 43.01589:10 58.00326:30 59.01092:29 61.01857:8 68.99572:7 73.0276:1 82.04243:19 84.0312:15 98.19629:3 101.75198:3 102.01665:6 102.99591:11 115.03127:4 123.04509:13 125.10422:17 127.07195:13 127.1104:76 127.12035:76 139.11203:263 139.25018:9 140.09966:33 140.60188:7 153.38916:6 155.11594:28 157.11578:38 157.33282:9 160.08539:6 161.05916:22 166.10074:2 171.0955:699 171.10693:7…	337.526	12.1579	0.330827	0.218045
8.612	407.257	Apo-10'-violaxanthal	4.7088	HMDB=HMDB0039018,KNApSAcK=C00023126,FooDB=FDB018513,PlantCyc=CPD-7197,UNPD=UNPD196930;UNPD91423,COCONUT=CNP0232440	C27H36O3	Sesterterpenoids	QZOYIQGWDBXSHB-AFMCRXATNA-N	O=CC=CC(=CC=CC=C(C=CC=C(C=CC12OC2(C)CC(O)CC1(C)C)C)C)C	spiculoic acid A	4.5413	ChEBI=CHEBI:66520,UNPD=UNPD138585;UNPD152991,COCONUT=CNP0420507	C27H36O3	Styrenes	ALLQJQBDLUMIQH-XNTHDFQGNA-N	O=C(O)C1(CC)C2C(C(=O)C(C)C2C(=CC1(C=CC=3C=CC=CC3)CC)CC)CC	iso-Spiculoic acid A;(+)-iso-Spiculoic acid A	4.5413	KNApSAcK=C00042641,UNPD=UNPD171287;UNPD33630,COCONUT=CNP0324606	C27H36O3	Styrenes	IJBZGABOCOJLTC-PQHVHCOXNA-N	O=C(O)C1(CC)C2C(C(=O)C(CC)C2C(=CC1(C=CC=3C=CC=CC3)CC)CC)C	Sargachromanol P;(+)-Sargachromanol P	4.5131	KNApSAcK=C00042962,UNPD=UNPD121078,COCONUT=CNP0205687	C27H36O3	CC_CUT_230217_1	407.25732:1676 408.26067:292 409.26403:354	44.99958:20 45.6568:15 50.6293:13 64.72955:24 83.75444:32 87.05044:42 100.98646:26 101.06551:34 107.28267:13 111.04533:40 113.09812:54 116.9309:15 127.07206:47 128.0011:28 128.01859:90 129.01602:39 129.09254:45 131.03561:81 131.99338:16 138.55727:23 139.11917:73 143.11327:20 144.03188:20 149.01518:31 149.99568:14 152.07689:29 153.09499:26 171.09492:37 171.11778:32 179.40913:13 181.00778:19 182.11…	12.6015	1.31579	0.135338	0.0451128
9.245	401.29	Fatty acid ester	4.6737	HMDB=HMDB0029887,FooDB=FDB001122,LipidMAPS=LMFA07011019,BLEXP=BLEXPDB00004122814,COCONUT=CNP0104231	C22H42O6	Fatty acid esters	IYFATESGLOUGBX-UHFFFAOYNA-N	O=C(OCC(O)C1OCC(O)C1O)CCCCCCCCCCCCCCC	ascr#28	4.6099	ChEBI=CHEBI:78966,COCONUT=CNP0083150	C22H42O6	Long-chain fatty acids	HSLYPVWJYLQYET-AIYVTKCESA-N	O=C(O)CCCCCCCCCCCCCC(OC1OC(C)C(O)CC1O)C	oscr#28	4.5959	ChEBI=CHEBI:79150,COCONUT=CNP0083117	C22H42O6	Long-chain fatty acids	RARJQAOGTFMPFZ-XYBQFTKLNA-N	O=C(O)CCCCCCCCCCCCCCCOC1OC(C)C(O)CC1O	2,2'-ethylenedioxydiethyl bis(2-ethylhexanoate)	4.3459	STOFF=STOFF_5286	C22H42O6	CC_CUT_230217_1	401.28952:2594 402.29287:831 403.29623:27	44.99468:45 57.49651:21 57.6102:13 61.98899:41 80.3489:16 86.01384:26 89.02265:78 94.04799:15 97.06666:65 100.09241:20 101.02298:50 102.99979:20 110.81393:19 112.02323:29 112.98653:78 116.06773:37 116.93257:48 117.01811:36 128.00887:79 128.01952:35 129.02023:18 129.09682:19 131.03851:33 133.31444:49 136.01741:22 149.98877:29 151.04352:32 157.00946:49 164.1066:31 165.08023:41 167.0284:41 170.02747…	19.5038	0.699248	0	0.0676692
9.853	367.189	COCONUT=CNP0186619	4.4352	UNPD=UNPD33362,COCONUT=CNP0186619	C23H28O4	Steroid lactones	HMVKEBDVILRTFE-UUPRTYQLNA-N	O=C1OC(O)C(=C1)C2=CC=C3C4=C(CCC23C)C5(C)CCC(O)CC5CC4	Tephrowatsin D	4.4333	KNApSAcK=C00008785,LipidMAPS=LMPK12020280,UNPD=UNPD43856,COCONUT=CNP0292399	C23H28O4	8-prenylated flavans	FNZKAXPXZXWCFJ-UHFFFAOYNA-N	O(C=1C=C(OC)C2=C(OC(OC)(C=3C=CC=CC3)CC2)C1CC=C(C)C)C	Quercetol B	4.4254	KNApSAcK=C00008983,LipidMAPS=LMPK12020161,UNPD=UNPD4448,COCONUT=CNP0157253	C23H28O4	8-prenylated flavans	QYAYIWOQUZDATC-HOFUVJEBNA-N	O(C=1C=C(OC)C2=C(OC(C=3C=CC=CC3)CC2OC)C1CC=C(C)C)C	Xylodonin C	4.4176	NPA=NPA025513,COCONUT=CNP0071318	C23H28O4	CC_CUT_230217_1	367.19025:7766 368.1936:2180 369.19696:458	44.9972:31 57.07249:8 61.68353:4 64.45547:4 69.61965:2 73.02589:1 75.00553:10 83.0526:6 109.06429:7 115.08733:3 120.99821:4 123.0495:0 125.03188:8 125.50047:7 128.01389:12 128.03087:5 129.05864:12 131.03662:10 145.08235:8 150.63344:6 152.02292:12 157.0136:2 157.13219:7 166.98125:4 170.02907:1 177.08095:869 177.09209:870 178.08583:134 178.10063:134 179.05276:11 181.10281:5 183.3035:2 191.06378:8 1…	58.391	75.6842	62.8496	2.30075
10.332	277.144	Acrostalidic acid	5.3489	KNApSAcK=C00023378,UNPD=UNPD114913,NPA=NPA002424,COCONUT=CNP0216808	C16H22O4	Naphthopyrans	QZDLOWBWMWAWPV-SPWOZHHKNA-N	O=C1OCC2C=CC3C(C(=O)O)(C)CCCC3(C)C2C1	Monoethylhexyl phthalic acid	5.4214	HMDB=HMDB0013248,ChEBI=CHEBI:17243;CHEBI:58071,T3DB=T3D3973,FooDB=FDB029358,NANPDB=NANPDB_3402,STOFF=STOFF_10092,Urine=HMDB0013248,UNPD=UNPD207674,BLEXP=BLEXPDB00000020393,COCONUT=CNP0129891	C16H22O4	Benzoic acid esters	DJDSLBVSSOQSLW-UHFFFAOYNA-N	O=C(O)C=1C=CC=CC1C(=O)OCC(CC)CCCC	Acrostalidic acid	5.3489	KNApSAcK=C00023378,UNPD=UNPD114913,NPA=NPA002424,COCONUT=CNP0216808	C16H22O4	Naphthopyrans	QZDLOWBWMWAWPV-SPWOZHHKNA-N	O=C1OCC2C=CC3C(C(=O)O)(C)CCCC3(C)C2C1	Stereumin C;(+)-Stereumin C	5.3485	KNApSAcK=C00034290;C00034291,UNPD=UNPD171215,NPA=NPA009477,COCONUT=CNP0296351	C16H22O4	CC_CUT_230217_1	277.14447:8611 278.14782:1308 279.15118:240	44.99554:1 49.88707:3 82.03381:4 88.85793:3 96.97353:11 99.05013:2 112.9911:12 125.20365:3 128.02034:34 133.06735:6 149.04301:6 153.28093:4 173.09221:0 179.05347:19 190.09044:3 192.03761:3 197.0787:18 205.15938:495 206.1436:46 206.1617:53 206.17427:18 206.64177:6 206.6584:6 206.72166:9 208.08066:45 209.02361:5 209.0715:29 211.55582:2 213.51915:2 214.22057:2 217.15962:6 217.18959:2 230.23807:2 233…	64.7444	105.361	12.5639	5.36842
10.488	383.222	Kopetdaghin A	5.1185	KNApSAcK=C00039565,UNPD=UNPD197615,COCONUT=CNP0180037	C24H32O4	Sesquiterpenoids	BIBLPNWIFFORAU-GIJQJNRQNA-N	O=C(C=C(C)C)CC(=CCCC(C=C)(C)CC(=O)C1=CC=C(OC)C=C1O)C	Mutisicoumaranone D	5.0694	KNApSAcK=C00043740,UNPD=UNPD80663,COCONUT=CNP0234486	C24H32O4	Diterpenoids	KAPQAECQDBIIBY-CBQLLGTKNA-N	O=C1C=2C(OC1(O)CC=C(C)CCC=C(C)C(O)CC=C(C)C)=CC=CC2C	Lehmannolol;(-)-Lehmannolol	5.0637	KNApSAcK=C00030648,UNPD=UNPD52811,COCONUT=CNP0297185	C24H32O4	Coumarins and derivatives	VZHMLYJMPGDZPE-KDRJDNOENA-N	O=C1OC=2C=C(OCC3(C)C(C)CCC4(C)C(C)C(O)CCC34)C=CC2C=C1	lehualide E	5.0564	ChEBI=CHEBI:68005,UNPD=UNPD200700,COCONUT=CNP0133573	C24H32O4	CC_CUT_230217_1	383.22238:5009 384.22573:1237 385.22909:30	48.92653:4 58.9965:21 61.27162:4 72.99356:9 92.88708:3 100.92809:8 101.47874:3 104.95502:12 114.05224:10 118.93529:6 120.98369:240 120.99489:240 121.99866:22 136.08055:8 155.10956:7 161.0589:7 161.09937:105 165.0554:13 181.08328:4 183.0078:17 183.02267:17 188.98164:1 192.07861:3 193.12494:100 203.06493:16 206.16844:24 207.06699:8 212.16655:3 215.54715:5 219.10335:11 220.93091:4 223.05273:5 225.22…	37.6617	37.5714	14.1654	0.458647
11.134	249.15	Xanthoxin	6.1563	KNApSAcK=C00007240;C00036906;C00037925,ChEBI=CHEBI:32304;CHEBI:91126,FooDB=FDB030330,PubChem=5282222,PlantCyc=CPD-7279;CPD1F-92,UNPD=UNPD120718;UNPD161011,COCONUT=CNP0180894	C15H22O3	Sesquiterpenoids	ZTALKMXOHWQNIA-PRMGJAPRNA-N	O=CC=C(C=CC12OC2(C)CC(O)CC1(C)C)C	Piperdial	6.1192	HMDB=HMDB0035798,KNApSAcK=C00003174,ChEBI=CHEBI:8236,FooDB=FDB014550,UNPD=UNPD146057;UNPD85411,NPA=NPA018478,COCONUT=CNP0410254	C15H22O3	Secondary alcohols	XXMVNOYKYOCDTD-UHFFFAOYNA-N	O=CC1=CC(C)C2CC(C)(C)CC2C(O)C1C=O	Pentalenic acid	6.0511	KNApSAcK=C00021800,ChEBI=CHEBI:68649;CHEBI:68665,LipidMAPS=LMPR0103890001,PubChem=90658739,UNPD=UNPD29846,COCONUT=CNP0226928	C15H22O3	Angular triquinanes	WBLTVUMJMJIOGQ-ITHMKRPFNA-N	O=C(O)C1=CC2C(O)C(C)(C)CC32C1CCC3C	Ketopelenolide a	6.0175	HMDB=HMDB0036664,KNApSAcK=C00012210,FooDB=FDB015591;FDB015592,NANPDB=NANPDB_6216;NANPDB_6717,UNPD=UNPD148624;UNPD175355;UNPD49532,COCONUT=CNP0277930	C15H22O3	CC_CUT_230217_1	249.14981:10340 250.15316:2280 251.15652:339	44.99662:9 85.00509:3 95.14725:3 98.95878:10 101.06322:1 110.91129:2 116.93255:2 136.9845:39 137.00291:39 138.22186:2 161.09813:77 162.07121:1 176.5638:6 179.0589:8 183.11423:2 183.57442:2 184.91606:9 185.08281:0 186.36075:4 189.13448:9 193.12721:145 205.14084:559 205.16005:626 205.17046:619 205.46484:3 206.16455:67 207.12207:5 210.31985:2 211.37277:2 214.31706:2 219.09042:5 234.7424:1 242.28357:…	77.7444	55.7744	23.6391	16.5414
11.38	353.213	etretinate	4.9412	ChEBI=CHEBI:4913;CHEBI:94591,DrugBank=DB00926,STOFF=STOFF_8389,LipidMAPS=LMPR01090046,BLEXP=BLEXPDB00000003312,COCONUT=CNP0177689	C23H30O3	Retinoid esters	HQMNCQVAMBCHCO-DJRRULDNSA-N	O=C(OCC)C=C(C=CC=C(C=CC=1C(=CC(OC)=C(C1C)C)C)C)C	Guayulin B;(+)-Guayulin B	4.8357	KNApSAcK=C00037226,COCONUT=CNP0425651	C23H30O3	Bicyclogermacrane and isolepidozane sesquiterpenoids	PSEUVXLMKIAASF-DWUXDIELNA-N	O=C(OC1CC(=CCCC(=CC2C1C2(C)C)C)C)C3=CC=C(OC)C=C3	UNPD146110	4.8353	UNPD=UNPD146110;UNPD195616,COCONUT=CNP0228031	C23H30O3	Steroid lactones	NIPQNFNROARCSF-FQQLQOIINA-N	O=C1OCC(=C1)C2CCC3(O)C4CC=C5C=CCCC5(C)C4CCC23C	UNPD110137	4.8343	UNPD=UNPD110137;UNPD47776,COCONUT=CNP0263893	C23H30O3	CC_CUT_230217_1	353.21255:13073 354.2159:3296 355.21926:494	44.99958:17 66.63:4 87.54034:2 102.00417:2 113.01939:4 127.04026:4 128.00581:30 128.01355:30 129.01535:10 132.99684:9 150.82912:4 151.033:4 152.62785:3 163.11356:663 164.12164:98 177.08603:647 177.0963:642 177.10841:621 178.08705:58 178.10071:56 178.60661:4 183.01401:5 204.65027:7 215.51486:7 217.03421:4 217.39291:2 223.89012:6 224.28232:3 225.04662:5 228.16583:8 230.41312:5 235.95757:4 246.73459…	98.2932	57.6767	27.9398	4.18045
12.203	369.24	3-Oxo-4,6-choladienoic acid	4.8884	HMDB=HMDB0000476,ChEBI=CHEBI:87748;CHEBI:88112,FooDB=FDB022063,BMDB=BMDB00476,LipidMAPS=LMST04010235,UNPD=UNPD14534,BLEXP=BLEXPDB00005283992,COCONUT=CNP0269157	C24H34O3	Bile acids, alcohols and derivatives	CREVIXFSUWYGRJ-GUBOGGJCNA-N	O=C(O)CCC(C)C1CCC2C3C=CC4=CC(=O)CCC4(C)C3CCC21C	Rimexolone	4.7407	HMDB=HMDB0015033,ChEBI=CHEBI:135566,DrugBank=DB00896,STOFF=STOFF_7213,Urine=HMDB0015033,Serum=HMDB0015033,BLEXP=BLEXPDB00005311412,COCONUT=CNP0155588	C24H34O3	20-oxosteroids	QTTRZHGPGKRAFB-PAIWTFDUSA-N	O=C1C=CC2(C(=C1)CCC3C4CC(C)C(C(=O)CC)(C)C4(C)CC(O)C32)C	Antibiotic SB 202742	4.7017	HMDB=HMDB0041206,FooDB=FDB021105,LipidMAPS=LMPK15040005,UNPD=UNPD28357,COCONUT=CNP0113144	C24H34O3	Salicylic acids	MBYMHCHZLAJVRK-YSFKBSJESA-N	O=C(O)C=1C(O)=CC=CC1CCCCCCCC=CCC=CCC=CCC	19-Furan-2-yl-nonadeca-5,7-diynoic acid methyl ester	4.6784	KNApSAcK=C00047646,COCONUT=CNP0164068	C24H34O3	CC_CUT_230217_1	369.24011:10246 370.24346:2732 371.24682:528	40.37325:3 43.83984:3 51.95391:2 80.96507:95 83.0566:7 88.80432:2 89.01853:6 89.57507:2 111.34434:3 147.06895:5 149.99019:14 150.00882:15 158.11826:13 161.10155:118 162.10324:19 163.1028:680 163.112:687 163.12395:681 163.54871:3 169.08095:5 171.10162:2 172.10941:9 179.79416:2 188.76443:4 192.46693:3 193.1136:264 193.12921:272 193.23242:4 195.02563:4 195.04694:5 195.99414:5 206.09337:5 208.08066:4…	77.0376	27.7368	11.4662	3.43609
13.462	339.232	1,1'-[1,11-Undecanediylbis(oxy)]bisbenzene	4.8429	HMDB=HMDB0039762,FooDB=FDB019410,UNPD=UNPD196340,COCONUT=CNP0259957	C23H32O2	Phenol ethers	ZPWUBAJYGXZRQA-UHFFFAOYSA-N	O(C=1C=CC=CC1)CCCCCCCCCCCOC=2C=CC=CC2	6,6'-di-tert-butyl-2,2'-methylenedi-p-cresol	4.7156	STOFF=STOFF_5498,UNPD=UNPD59201,BLEXP=BLEXPDB00000008398,NPA=NPA018150,COCONUT=CNP0302836	C23H32O2	Diphenylmethanes	KGRVJHAUYBGFFP-UHFFFAOYSA-N	OC=1C(=CC(=CC1C(C)(C)C)C)CC2=CC(=CC(=C2O)C(C)(C)C)C	Plastoquinone 3	4.7008	HMDB=HMDB0033786,FooDB=FDB011945,UNPD=UNPD156583,COCONUT=CNP0287310	C23H32O2	Diterpenoids	AUMXJZBVBBGETK-JAFZKPNWSA-N	O=C1C=C(C(=O)C(=C1C)C)CC=C(C)CCC=C(C)CCC=C(C)C	UNPD28150	4.6529	UNPD=UNPD28150,COCONUT=CNP0243090	C23H32O2	CC_CUT_230217_1	339.23093:4826 340.23428:1216 341.23764:418	50.83788:2 57.62899:4 73.86024:2 81.16082:2 82.64892:3 94.71032:5 95.08915:3 96.95206:98 96.96503:98 100.92857:4 100.93711:4 112.97854:4 112.98734:0 113.01983:2 116.93024:8 119.0541:10 120.79256:3 124.04829:5 127.04243:5 127.99483:63 128.01189:59 129.01039:14 145.10458:4 145.37465:2 163.11482:471 164.11331:61 174.07812:7 180.97356:8 180.98943:8 183.01694:58 187.02017:5 192.55875:2 196.02483:5 213…	36.2857	5.2782	25.7368	108.842
14.821	339.2	Canrenone	4.4949	HMDB=HMDB0003033,ChEBI=CHEBI:135445,FooDB=FDB023096,STOFF=STOFF_7502,BMDB=BMDB03033,Serum=HMDB0003033,BLEXP=BLEXPDB00000319260,COCONUT=CNP0074521	C22H28O3	Steroid lactones	UJVLDDZCTMKXJK-WNHSNXHDSA-N	O=C1OC2(CC1)CCC3C4C=CC5=CC(=O)CCC5(C)C4CCC32C	Gaudichaudianic acid;(+)-Gaudichaudianic acid	4.455	KNApSAcK=C00034523,ChEBI=CHEBI:67582,UNPD=UNPD201440;UNPD45042,COCONUT=CNP0231339	C22H28O3	1-benzopyrans	TXHBNVYFCZMCPB-ANBDAQEENA-N	O=C(O)C1=CC=2C=CC(OC2C(=C1)CC=C(C)C)(C)CCC=C(C)C	norethisterone acetate	4.3646	ChEBI=CHEBI:7628,STOFF=STOFF_4139,BLEXP=BLEXPDB00000541197,COCONUT=CNP0271249	C22H28O3	Steroid esters	IMONTRJLAWHYGT-ZCPXKWAGSA-N	O=C(OC1(C#C)CCC2C3CCC4=CC(=O)CCC4C3CCC21C)C	14-(4'-Hydroxybenzoyloxy)dauc-4,8-diene;(+)-14-(4'-Hydroxybenzoyloxy)dauc-4,8-diene	4.362	KNApSAcK=C00045515,UNPD=UNPD49232,COCONUT=CNP0130517	C22H28O3	CC_CUT_230217_1	339.19983:8782 340.20318:2444 341.20654:337	76.50928:15 89.02054:37 96.95689:76 96.96478:53 98.93184:13 98.9502:25 101.69237:14 112.56964:13 112.98615:39 127.99638:34 128.00381:98 128.01396:27 136.89336:35 147.12212:29 149.98486:39 169.08296:35 182.99461:47 183.01524:224 183.02542:49 184.00897:45 186.10692:21 187.63475:13 190.27359:22 193.09247:22 199.99396:35 209.92467:23 216.69406:29 217.50856:27 219.09692:44 219.34235:28 226.61203:27 23…	66.0301	50.9474	31.203	10.8947

## Sheet: Chroms
	PLEASE REFER TO CHROMATOGRAM ID: CC_CUT_230217_4

## Sheet: 353 mz ion Chrom_Fra 8
	Mass spectra for 353 m/z ions at 4.21, 4.73 and 5.03 mins
